# Supplementary material for: Systematic Evaluation of a Cluster-Continuum-Model Workflow to Compute the Free Energies of Solvation of Ions in Different Solvents
Source: J Phys Chem A. 2026 Apr 28;130(18):3726–42. doi: 10.1021/acs.jpca.6c00886 (PMC13158995; doi:10.1021/acs.jpca.6c00886)
Supplement: Supplementary file 1 [file jp6c00886_si_001.zip]

Archive with 4,910 entries (4,698 files):
- SI_xyz/
- SI_xyz/Br-/
- SI_xyz/Br-/acetonitrile/
- SI_xyz/Br-/acetonitrile/COSMO-RS/
- SI_xyz/Br-/acetonitrile/COSMO-RS/Br-_acetonitrile_1
- SI_xyz/Br-/acetonitrile/COSMO-RS/Br-_acetonitrile_10
- SI_xyz/Br-/acetonitrile/COSMO-RS/Br-_acetonitrile_11
- SI_xyz/Br-/acetonitrile/COSMO-RS/Br-_acetonitrile_12
- SI_xyz/Br-/acetonitrile/COSMO-RS/Br-_acetonitrile_13
- SI_xyz/Br-/acetonitrile/COSMO-RS/Br-_acetonitrile_14
- SI_xyz/Br-/acetonitrile/COSMO-RS/Br-_acetonitrile_15
- SI_xyz/Br-/acetonitrile/COSMO-RS/Br-_acetonitrile_16
- SI_xyz/Br-/acetonitrile/COSMO-RS/Br-_acetonitrile_17
- SI_xyz/Br-/acetonitrile/COSMO-RS/Br-_acetonitrile_2
- SI_xyz/Br-/acetonitrile/COSMO-RS/Br-_acetonitrile_3
- SI_xyz/Br-/acetonitrile/COSMO-RS/Br-_acetonitrile_4
- SI_xyz/Br-/acetonitrile/COSMO-RS/Br-_acetonitrile_5
- SI_xyz/Br-/acetonitrile/COSMO-RS/Br-_acetonitrile_6
- SI_xyz/Br-/acetonitrile/COSMO-RS/Br-_acetonitrile_7
- SI_xyz/Br-/acetonitrile/COSMO-RS/Br-_acetonitrile_8
- SI_xyz/Br-/acetonitrile/COSMO-RS/Br-_acetonitrile_9
- SI_xyz/Br-/acetonitrile/elec/
- SI_xyz/Br-/acetonitrile/elec/Br-_acetonitrile_1
- SI_xyz/Br-/acetonitrile/elec/Br-_acetonitrile_10
- SI_xyz/Br-/acetonitrile/elec/Br-_acetonitrile_11
- SI_xyz/Br-/acetonitrile/elec/Br-_acetonitrile_12
- SI_xyz/Br-/acetonitrile/elec/Br-_acetonitrile_13
- SI_xyz/Br-/acetonitrile/elec/Br-_acetonitrile_14
- SI_xyz/Br-/acetonitrile/elec/Br-_acetonitrile_15
- SI_xyz/Br-/acetonitrile/elec/Br-_acetonitrile_16
- SI_xyz/Br-/acetonitrile/elec/Br-_acetonitrile_17
- SI_xyz/Br-/acetonitrile/elec/Br-_acetonitrile_2
- SI_xyz/Br-/acetonitrile/elec/Br-_acetonitrile_3
- SI_xyz/Br-/acetonitrile/elec/Br-_acetonitrile_4
- SI_xyz/Br-/acetonitrile/elec/Br-_acetonitrile_5
- SI_xyz/Br-/acetonitrile/elec/Br-_acetonitrile_6
- SI_xyz/Br-/acetonitrile/elec/Br-_acetonitrile_7
- SI_xyz/Br-/acetonitrile/elec/Br-_acetonitrile_8
- SI_xyz/Br-/acetonitrile/elec/Br-_acetonitrile_9
- SI_xyz/Br-/acetonitrile/gas/
- SI_xyz/Br-/acetonitrile/gas/Br-_acetonitrile_1
- SI_xyz/Br-/acetonitrile/gas/Br-_acetonitrile_10
- SI_xyz/Br-/acetonitrile/gas/Br-_acetonitrile_11
- SI_xyz/Br-/acetonitrile/gas/Br-_acetonitrile_12
- SI_xyz/Br-/acetonitrile/gas/Br-_acetonitrile_13
- SI_xyz/Br-/acetonitrile/gas/Br-_acetonitrile_14
- SI_xyz/Br-/acetonitrile/gas/Br-_acetonitrile_15
- SI_xyz/Br-/acetonitrile/gas/Br-_acetonitrile_16
- SI_xyz/Br-/acetonitrile/gas/Br-_acetonitrile_17
- SI_xyz/Br-/acetonitrile/gas/Br-_acetonitrile_2
- SI_xyz/Br-/acetonitrile/gas/Br-_acetonitrile_3
- SI_xyz/Br-/acetonitrile/gas/Br-_acetonitrile_4
- SI_xyz/Br-/acetonitrile/gas/Br-_acetonitrile_5
- SI_xyz/Br-/acetonitrile/gas/Br-_acetonitrile_6
- SI_xyz/Br-/acetonitrile/gas/Br-_acetonitrile_7
- SI_xyz/Br-/acetonitrile/gas/Br-_acetonitrile_8
- SI_xyz/Br-/acetonitrile/gas/Br-_acetonitrile_9
- SI_xyz/Br-/water/
- SI_xyz/Br-/water/COSMO-RS/
- SI_xyz/Br-/water/COSMO-RS/Br-_water_1
- SI_xyz/Br-/water/COSMO-RS/Br-_water_10
- SI_xyz/Br-/water/COSMO-RS/Br-_water_11
- SI_xyz/Br-/water/COSMO-RS/Br-_water_12
- SI_xyz/Br-/water/COSMO-RS/Br-_water_13
- SI_xyz/Br-/water/COSMO-RS/Br-_water_14
- SI_xyz/Br-/water/COSMO-RS/Br-_water_15
- SI_xyz/Br-/water/COSMO-RS/Br-_water_16
- SI_xyz/Br-/water/COSMO-RS/Br-_water_17
- SI_xyz/Br-/water/COSMO-RS/Br-_water_18
- SI_xyz/Br-/water/COSMO-RS/Br-_water_19
- SI_xyz/Br-/water/COSMO-RS/Br-_water_2
- SI_xyz/Br-/water/COSMO-RS/Br-_water_20
- SI_xyz/Br-/water/COSMO-RS/Br-_water_3
- SI_xyz/Br-/water/COSMO-RS/Br-_water_4
- SI_xyz/Br-/water/COSMO-RS/Br-_water_5
- SI_xyz/Br-/water/COSMO-RS/Br-_water_6
- SI_xyz/Br-/water/COSMO-RS/Br-_water_7
- SI_xyz/Br-/water/COSMO-RS/Br-_water_8
- SI_xyz/Br-/water/COSMO-RS/Br-_water_9
- SI_xyz/Br-/water/elec/
- SI_xyz/Br-/water/elec/Br-_water_1
- SI_xyz/Br-/water/elec/Br-_water_10
- SI_xyz/Br-/water/elec/Br-_water_11
- SI_xyz/Br-/water/elec/Br-_water_12
- SI_xyz/Br-/water/elec/Br-_water_13
- SI_xyz/Br-/water/elec/Br-_water_14
- SI_xyz/Br-/water/elec/Br-_water_15
- SI_xyz/Br-/water/elec/Br-_water_16
- SI_xyz/Br-/water/elec/Br-_water_17
- SI_xyz/Br-/water/elec/Br-_water_18
- SI_xyz/Br-/water/elec/Br-_water_19
- SI_xyz/Br-/water/elec/Br-_water_2
- SI_xyz/Br-/water/elec/Br-_water_20
- SI_xyz/Br-/water/elec/Br-_water_3
- SI_xyz/Br-/water/elec/Br-_water_4
- SI_xyz/Br-/water/elec/Br-_water_5
- SI_xyz/Br-/water/elec/Br-_water_6
- SI_xyz/Br-/water/elec/Br-_water_7
- SI_xyz/Br-/water/elec/Br-_water_8
- SI_xyz/Br-/water/elec/Br-_water_9
- SI_xyz/Br-/water/gas/
- SI_xyz/Br-/water/gas/Br-_water_1
- SI_xyz/Br-/water/gas/Br-_water_10
- SI_xyz/Br-/water/gas/Br-_water_11
- SI_xyz/Br-/water/gas/Br-_water_12
- SI_xyz/Br-/water/gas/Br-_water_13
- SI_xyz/Br-/water/gas/Br-_water_14
- SI_xyz/Br-/water/gas/Br-_water_15
- SI_xyz/Br-/water/gas/Br-_water_16
- SI_xyz/Br-/water/gas/Br-_water_17
- SI_xyz/Br-/water/gas/Br-_water_18
- SI_xyz/Br-/water/gas/Br-_water_19
- SI_xyz/Br-/water/gas/Br-_water_2
- SI_xyz/Br-/water/gas/Br-_water_20
- SI_xyz/Br-/water/gas/Br-_water_3
- SI_xyz/Br-/water/gas/Br-_water_4
- SI_xyz/Br-/water/gas/Br-_water_5
- SI_xyz/Br-/water/gas/Br-_water_6
- SI_xyz/Br-/water/gas/Br-_water_7
- SI_xyz/Br-/water/gas/Br-_water_8
- SI_xyz/Br-/water/gas/Br-_water_9
- SI_xyz/Cl-/
- SI_xyz/Cl-/acetonitrile/
- SI_xyz/Cl-/acetonitrile/COSMO-RS/
- SI_xyz/Cl-/acetonitrile/COSMO-RS/Cl-_acetonitrile_1
- SI_xyz/Cl-/acetonitrile/COSMO-RS/Cl-_acetonitrile_10
- SI_xyz/Cl-/acetonitrile/COSMO-RS/Cl-_acetonitrile_11
- SI_xyz/Cl-/acetonitrile/COSMO-RS/Cl-_acetonitrile_12
- SI_xyz/Cl-/acetonitrile/COSMO-RS/Cl-_acetonitrile_13
- SI_xyz/Cl-/acetonitrile/COSMO-RS/Cl-_acetonitrile_14
- SI_xyz/Cl-/acetonitrile/COSMO-RS/Cl-_acetonitrile_15
- SI_xyz/Cl-/acetonitrile/COSMO-RS/Cl-_acetonitrile_16
- SI_xyz/Cl-/acetonitrile/COSMO-RS/Cl-_acetonitrile_17
- SI_xyz/Cl-/acetonitrile/COSMO-RS/Cl-_acetonitrile_2
- SI_xyz/Cl-/acetonitrile/COSMO-RS/Cl-_acetonitrile_3
- SI_xyz/Cl-/acetonitrile/COSMO-RS/Cl-_acetonitrile_4
- SI_xyz/Cl-/acetonitrile/COSMO-RS/Cl-_acetonitrile_5
- SI_xyz/Cl-/acetonitrile/COSMO-RS/Cl-_acetonitrile_6
- SI_xyz/Cl-/acetonitrile/COSMO-RS/Cl-_acetonitrile_7
- SI_xyz/Cl-/acetonitrile/COSMO-RS/Cl-_acetonitrile_8
- SI_xyz/Cl-/acetonitrile/COSMO-RS/Cl-_acetonitrile_9
- SI_xyz/Cl-/acetonitrile/elec/
- SI_xyz/Cl-/acetonitrile/elec/Cl-_acetonitrile_1
- SI_xyz/Cl-/acetonitrile/elec/Cl-_acetonitrile_10
- SI_xyz/Cl-/acetonitrile/elec/Cl-_acetonitrile_11
- SI_xyz/Cl-/acetonitrile/elec/Cl-_acetonitrile_12
- SI_xyz/Cl-/acetonitrile/elec/Cl-_acetonitrile_13
- SI_xyz/Cl-/acetonitrile/elec/Cl-_acetonitrile_14
- SI_xyz/Cl-/acetonitrile/elec/Cl-_acetonitrile_15
- SI_xyz/Cl-/acetonitrile/elec/Cl-_acetonitrile_16
- SI_xyz/Cl-/acetonitrile/elec/Cl-_acetonitrile_17
- SI_xyz/Cl-/acetonitrile/elec/Cl-_acetonitrile_2
- SI_xyz/Cl-/acetonitrile/elec/Cl-_acetonitrile_3
- SI_xyz/Cl-/acetonitrile/elec/Cl-_acetonitrile_4
- SI_xyz/Cl-/acetonitrile/elec/Cl-_acetonitrile_5
- SI_xyz/Cl-/acetonitrile/elec/Cl-_acetonitrile_6
- SI_xyz/Cl-/acetonitrile/elec/Cl-_acetonitrile_7
- SI_xyz/Cl-/acetonitrile/elec/Cl-_acetonitrile_8
- SI_xyz/Cl-/acetonitrile/elec/Cl-_acetonitrile_9
- SI_xyz/Cl-/acetonitrile/gas/
- SI_xyz/Cl-/acetonitrile/gas/Cl-_acetonitrile_1
- SI_xyz/Cl-/acetonitrile/gas/Cl-_acetonitrile_10
- SI_xyz/Cl-/acetonitrile/gas/Cl-_acetonitrile_11
- SI_xyz/Cl-/acetonitrile/gas/Cl-_acetonitrile_12
- SI_xyz/Cl-/acetonitrile/gas/Cl-_acetonitrile_13
- SI_xyz/Cl-/acetonitrile/gas/Cl-_acetonitrile_14
- SI_xyz/Cl-/acetonitrile/gas/Cl-_acetonitrile_15
- SI_xyz/Cl-/acetonitrile/gas/Cl-_acetonitrile_16
- SI_xyz/Cl-/acetonitrile/gas/Cl-_acetonitrile_17
- SI_xyz/Cl-/acetonitrile/gas/Cl-_acetonitrile_2
- SI_xyz/Cl-/acetonitrile/gas/Cl-_acetonitrile_3
- SI_xyz/Cl-/acetonitrile/gas/Cl-_acetonitrile_4
- SI_xyz/Cl-/acetonitrile/gas/Cl-_acetonitrile_5
- SI_xyz/Cl-/acetonitrile/gas/Cl-_acetonitrile_6
- SI_xyz/Cl-/acetonitrile/gas/Cl-_acetonitrile_7
- SI_xyz/Cl-/acetonitrile/gas/Cl-_acetonitrile_8
- SI_xyz/Cl-/acetonitrile/gas/Cl-_acetonitrile_9
- SI_xyz/Cl-/water/
- SI_xyz/Cl-/water/COSMO/
- SI_xyz/Cl-/water/COSMO/Cl-_water_1
- SI_xyz/Cl-/water/COSMO/Cl-_water_10
- SI_xyz/Cl-/water/COSMO/Cl-_water_11
- SI_xyz/Cl-/water/COSMO/Cl-_water_12
- SI_xyz/Cl-/water/COSMO/Cl-_water_13
- SI_xyz/Cl-/water/COSMO/Cl-_water_14
- SI_xyz/Cl-/water/COSMO/Cl-_water_15
- SI_xyz/Cl-/water/COSMO/Cl-_water_16
- SI_xyz/Cl-/water/COSMO/Cl-_water_17
- SI_xyz/Cl-/water/COSMO/Cl-_water_18
- SI_xyz/Cl-/water/COSMO/Cl-_water_19
- SI_xyz/Cl-/water/COSMO/Cl-_water_2
- SI_xyz/Cl-/water/COSMO/Cl-_water_20
- SI_xyz/Cl-/water/COSMO/Cl-_water_3
- SI_xyz/Cl-/water/COSMO/Cl-_water_4
- SI_xyz/Cl-/water/COSMO/Cl-_water_5
- SI_xyz/Cl-/water/COSMO/Cl-_water_6
- SI_xyz/Cl-/water/COSMO/Cl-_water_7
- SI_xyz/Cl-/water/COSMO/Cl-_water_8
- SI_xyz/Cl-/water/COSMO/Cl-_water_9
- SI_xyz/Cl-/water/COSMO-RS/
- SI_xyz/Cl-/water/COSMO-RS/Cl-_water_1
- SI_xyz/Cl-/water/COSMO-RS/Cl-_water_10
- SI_xyz/Cl-/water/COSMO-RS/Cl-_water_11
- SI_xyz/Cl-/water/COSMO-RS/Cl-_water_12
- SI_xyz/Cl-/water/COSMO-RS/Cl-_water_13
- SI_xyz/Cl-/water/COSMO-RS/Cl-_water_14
- SI_xyz/Cl-/water/COSMO-RS/Cl-_water_15
- SI_xyz/Cl-/water/COSMO-RS/Cl-_water_16
- SI_xyz/Cl-/water/COSMO-RS/Cl-_water_17
- SI_xyz/Cl-/water/COSMO-RS/Cl-_water_18
- SI_xyz/Cl-/water/COSMO-RS/Cl-_water_19
- SI_xyz/Cl-/water/COSMO-RS/Cl-_water_2
- SI_xyz/Cl-/water/COSMO-RS/Cl-_water_20
- SI_xyz/Cl-/water/COSMO-RS/Cl-_water_3
- SI_xyz/Cl-/water/COSMO-RS/Cl-_water_4
- SI_xyz/Cl-/water/COSMO-RS/Cl-_water_5
- SI_xyz/Cl-/water/COSMO-RS/Cl-_water_6
- SI_xyz/Cl-/water/COSMO-RS/Cl-_water_7
- SI_xyz/Cl-/water/COSMO-RS/Cl-_water_8
- SI_xyz/Cl-/water/COSMO-RS/Cl-_water_9
- SI_xyz/Cl-/water/elec/
- SI_xyz/Cl-/water/elec/Cl-_water_1
- SI_xyz/Cl-/water/elec/Cl-_water_10
- SI_xyz/Cl-/water/elec/Cl-_water_11
- SI_xyz/Cl-/water/elec/Cl-_water_12
- SI_xyz/Cl-/water/elec/Cl-_water_13
- SI_xyz/Cl-/water/elec/Cl-_water_14
- SI_xyz/Cl-/water/elec/Cl-_water_15
- SI_xyz/Cl-/water/elec/Cl-_water_16
- SI_xyz/Cl-/water/elec/Cl-_water_17
- SI_xyz/Cl-/water/elec/Cl-_water_18
- SI_xyz/Cl-/water/elec/Cl-_water_19
- SI_xyz/Cl-/water/elec/Cl-_water_2
- SI_xyz/Cl-/water/elec/Cl-_water_20
- SI_xyz/Cl-/water/elec/Cl-_water_3
- SI_xyz/Cl-/water/elec/Cl-_water_4
- SI_xyz/Cl-/water/elec/Cl-_water_5
- SI_xyz/Cl-/water/elec/Cl-_water_6
- SI_xyz/Cl-/water/elec/Cl-_water_7
- SI_xyz/Cl-/water/elec/Cl-_water_8
- SI_xyz/Cl-/water/elec/Cl-_water_9
- SI_xyz/Cl-/water/gas/
- SI_xyz/Cl-/water/gas/Cl-_water_1
- SI_xyz/Cl-/water/gas/Cl-_water_10
- SI_xyz/Cl-/water/gas/Cl-_water_11
- SI_xyz/Cl-/water/gas/Cl-_water_12
- SI_xyz/Cl-/water/gas/Cl-_water_13
- SI_xyz/Cl-/water/gas/Cl-_water_14
- SI_xyz/Cl-/water/gas/Cl-_water_15
- SI_xyz/Cl-/water/gas/Cl-_water_16
- SI_xyz/Cl-/water/gas/Cl-_water_17
- SI_xyz/Cl-/water/gas/Cl-_water_18
- SI_xyz/Cl-/water/gas/Cl-_water_19
- SI_xyz/Cl-/water/gas/Cl-_water_2
- SI_xyz/Cl-/water/gas/Cl-_water_20
- SI_xyz/Cl-/water/gas/Cl-_water_3
- SI_xyz/Cl-/water/gas/Cl-_water_4
- SI_xyz/Cl-/water/gas/Cl-_water_5
- SI_xyz/Cl-/water/gas/Cl-_water_6
- SI_xyz/Cl-/water/gas/Cl-_water_7
- SI_xyz/Cl-/water/gas/Cl-_water_8
- SI_xyz/Cl-/water/gas/Cl-_water_9
- SI_xyz/Cl-/water/SMD/
- SI_xyz/Cl-/water/SMD/Cl-_water_1
- SI_xyz/Cl-/water/SMD/Cl-_water_10
- SI_xyz/Cl-/water/SMD/Cl-_water_11
- SI_xyz/Cl-/water/SMD/Cl-_water_12
- SI_xyz/Cl-/water/SMD/Cl-_water_13
- SI_xyz/Cl-/water/SMD/Cl-_water_14
- SI_xyz/Cl-/water/SMD/Cl-_water_15
- SI_xyz/Cl-/water/SMD/Cl-_water_16
- SI_xyz/Cl-/water/SMD/Cl-_water_17
- SI_xyz/Cl-/water/SMD/Cl-_water_18
- SI_xyz/Cl-/water/SMD/Cl-_water_19
- SI_xyz/Cl-/water/SMD/Cl-_water_2
- SI_xyz/Cl-/water/SMD/Cl-_water_20
- SI_xyz/Cl-/water/SMD/Cl-_water_3
- SI_xyz/Cl-/water/SMD/Cl-_water_4
- SI_xyz/Cl-/water/SMD/Cl-_water_5
- SI_xyz/Cl-/water/SMD/Cl-_water_6
- SI_xyz/Cl-/water/SMD/Cl-_water_7
- SI_xyz/Cl-/water/SMD/Cl-_water_8
- SI_xyz/Cl-/water/SMD/Cl-_water_9
- SI_xyz/F-/
- SI_xyz/F-/acetone/
- SI_xyz/F-/acetone/COSMO-RS/
- SI_xyz/F-/acetone/COSMO-RS/F-_acetone_1
- SI_xyz/F-/acetone/COSMO-RS/F-_acetone_10
- SI_xyz/F-/acetone/COSMO-RS/F-_acetone_11
- SI_xyz/F-/acetone/COSMO-RS/F-_acetone_12
- SI_xyz/F-/acetone/COSMO-RS/F-_acetone_13
- SI_xyz/F-/acetone/COSMO-RS/F-_acetone_2
- SI_xyz/F-/acetone/COSMO-RS/F-_acetone_3
- SI_xyz/F-/acetone/COSMO-RS/F-_acetone_4
- SI_xyz/F-/acetone/COSMO-RS/F-_acetone_5
- SI_xyz/F-/acetone/COSMO-RS/F-_acetone_6
- SI_xyz/F-/acetone/COSMO-RS/F-_acetone_7
- SI_xyz/F-/acetone/COSMO-RS/F-_acetone_8
- SI_xyz/F-/acetone/COSMO-RS/F-_acetone_9
- SI_xyz/F-/acetone/gas/
[truncated: 4,610 more entries]
