# Supplementary material for: Systematic Evaluation of a Cluster-Continuum-Model Workflow to Compute the Free Energies of Solvation of Ions in Different Solvents
Source: J Phys Chem A. 2026 Apr 28;130(18):3726–42. doi: 10.1021/acs.jpca.6c00886 (PMC13158995; doi:10.1021/acs.jpca.6c00886)
Supplement: Supplementary file 1 [file jp6c00886_si_001.zip › SI_xyz/Br-/acetonitrile/COSMO-RS/Br-_acetonitrile_10]

61
Energy [ha]: -3902.035387396, chem. Pot. [kJ/mol]: 896.37, free energy of solvation [kcal/mol]: -49.25798
Br    0.0054195   -0.0000905   -0.1135271 
C    -2.2546653   -2.8631372   -0.7505017 
H    -2.3953385   -3.1255480   -1.8064611 
H    -3.2282651   -2.6288845   -0.3012688 
H    -1.6136542   -1.9663557   -0.6871781 
C    -1.6237895   -3.9504447   -0.0282070 
N    -1.0944387   -4.8036484    0.5596303 
C     2.8940603   -0.4502889    2.2645230 
H     3.8427139   -0.0828452    1.8494362 
H     2.0953756   -0.2548269    1.5283812 
H     2.6379615    0.0952298    3.1833801 
C     2.9722372   -1.8749784    2.5233201 
N     3.0172987   -3.0218858    2.7159800 
C     2.9465923    0.3295196   -2.2536018 
H     3.2324732   -0.4575017   -2.9636645 
H     2.0098334    0.0405630   -1.7452209 
H     2.7560302    1.2702098   -2.7899121 
C     3.9787994    0.5191713   -1.2535781 
N     4.7844843    0.6741000   -0.4281996 
C     1.7923063   -3.1876937   -0.5714826 
H     2.8829289   -3.2327506   -0.4592428 
H     1.4136404   -2.2798211   -0.0754379 
H     1.3396281   -4.0631178   -0.0879730 
C     1.4181436   -3.1241958   -1.9715437 
N     1.1109122   -3.0447845   -3.0909018 
C    -3.7239158    0.4565008   -0.1432331 
H    -4.1882042    0.0778274   -1.0641576 
H    -2.6377152    0.2704174   -0.2049427 
H    -4.1049465   -0.0867201    0.7327265 
C    -3.9634452    1.8797971   -0.0028918 
N    -4.1327328    3.0257750    0.1095058 
C    -1.0810923    3.2101421   -1.5632218 
H    -1.9453777    3.2499035   -2.2381410 
H    -1.1305681    2.2872065   -0.9641082 
H    -1.1101910    4.0700832   -0.8818382 
C     0.1607819    3.1940976   -2.3128036 
N     1.1616541    3.1542652   -2.9045924 
C    -0.7337434   -0.2410453   -3.6662824 
H    -0.2259101   -1.1653270   -3.9771037 
H    -0.5399242    0.5578628   -4.3939521 
H    -0.3261237    0.0495938   -2.6826129 
C    -2.1581695   -0.4717230   -3.5256986 
N    -3.2979173   -0.6590114   -3.3840783 
C    -1.4591424    2.0128898    2.5711065 
H    -1.5036200    3.0919069    2.3745173 
H    -1.3694843    1.4788933    1.6117324 
H    -2.3755385    1.6846831    3.0778284 
C    -0.2911948    1.6913416    3.3687954 
N     0.6551706    1.4178095    3.9875860 
C     2.1507185    2.8725879    0.8126721 
H     2.6895647    2.6438693    1.7407667 
H     1.6201495    1.9638250    0.4782423 
H     2.8685446    3.1705337    0.0382708 
C     1.1818702    3.9261656    1.0432819 
N     0.3811612    4.7520137    1.2177869 
C    -0.5836643   -2.0376951    2.8574417 
H    -0.1907690   -1.6986937    3.8244632 
H    -0.4256389   -3.1182600    2.7468758 
H    -0.0477501   -1.5134755    2.0499527 
C    -1.9927860   -1.7156036    2.7372486 
N    -3.1173226   -1.4429200    2.6167555 
