# Supplementary material for: Systematic Evaluation of a Cluster-Continuum-Model Workflow to Compute the Free Energies of Solvation of Ions in Different Solvents
Source: J Phys Chem A. 2026 Apr 28;130(18):3726–42. doi: 10.1021/acs.jpca.6c00886 (PMC13158995; doi:10.1021/acs.jpca.6c00886)
Supplement: Supplementary file 1 [file jp6c00886_si_001.zip › SI_xyz/Br-/acetonitrile/COSMO-RS/Br-_acetonitrile_11]

67
Energy [ha]: -4034.806656313, chem. Pot. [kJ/mol]: 998.19, free energy of solvation [kcal/mol]: -50.32777
Br    0.4374602    0.1361291    0.1241949 
C     2.4096166   -2.5666587   -1.4569666 
H     2.0296305   -1.6864329   -0.9079435 
H     3.1001032   -3.1208922   -0.8080686 
H     2.9182495   -2.2243803   -2.3676033 
C     1.2804146   -3.4001450   -1.8160416 
N     0.3597037   -4.0549701   -2.0913249 
C     2.2161638    3.3065742    1.2023207 
H     1.7610037    2.3885463    0.7897899 
H     1.5939372    4.1595277    0.9028155 
H     3.2252508    3.4318475    0.7892584 
C     2.2533206    3.2026134    2.6477930 
N     2.2694460    3.0886282    3.8058016 
C     3.5487336    0.9319696   -1.7930528 
H     2.6858620    0.7359108   -1.1300786 
H     3.2837527    0.5730418   -2.7985465 
H     4.4176865    0.3709548   -1.4228712 
C     3.8434124    2.3506572   -1.8161145 
N     4.0585860    3.4945794   -1.8187768 
C     2.0509917   -0.3795964    3.3979959 
H     2.7687831   -1.1977217    3.5421150 
H     1.9411095   -0.1844833    2.3175446 
H     2.4055668    0.5350383    3.8926091 
C     0.7521823   -0.7551281    3.9210911 
N    -0.2992218   -1.0553320    4.3180723 
C    -0.6980363   -0.6819324   -3.3429888 
H    -1.1580244   -1.6400153   -3.6140385 
H    -0.7028167   -0.5814785   -2.2454088 
H    -1.2733228    0.1458943   -3.7791609 
C     0.6730464   -0.6335133   -3.8095804 
N     1.7817522   -0.5998839   -4.1607921 
C     0.1891894   -3.3171438    1.5526595 
H     0.0362729   -2.3164677    1.1122996 
H    -0.2100107   -4.0742253    0.8661965 
H    -0.3489573   -3.3716974    2.5071772 
C     1.6091984   -3.5221359    1.7644795 
N     2.7535781   -3.6615691    1.9230265 
C     0.2975523    3.2262697   -1.9732895 
H    -0.1943154    3.9351919   -1.2914121 
H     0.4677293    2.2898444   -1.4124784 
H     1.2641084    3.6354658   -2.2965842 
C    -0.5517217    2.9496298   -3.1147024 
N    -1.2472719    2.7008841   -4.0139853 
C    -1.2258536    2.2557625    2.6978527 
H    -0.6511261    2.4799408    3.6058248 
H    -2.2752359    2.0564542    2.9512159 
H    -0.7936583    1.3649504    2.2130179 
C    -1.1482128    3.3637325    1.7655986 
N    -1.0626728    4.2358877    1.0007520 
C    -2.9643790   -4.1096105   -1.5981198 
H    -3.5489496   -4.7224189   -2.2978975 
H    -1.8918619   -4.2299278   -1.8188959 
H    -3.1620996   -4.4366303   -0.5665068 
C    -3.3385344   -2.7142970   -1.7281191 
N    -3.6322189   -1.5942234   -1.8320984 
C    -2.9444645    1.5875933   -0.9072980 
H    -1.8969363    1.3866483   -0.6269067 
H    -3.3205986    0.7157200   -1.4624961 
H    -2.9819747    2.4793665   -1.5454189 
C    -3.7358771    1.7810287    0.2911828 
N    -4.3547362    1.9064009    1.2688779 
C    -2.7299093   -1.1654103    1.9410906 
H    -3.6171431   -0.5214470    1.8826031 
H    -2.2331635   -1.0306606    2.9134996 
H    -2.0201226   -0.8616685    1.1544159 
C    -3.0928353   -2.5574702    1.7707666 
N    -3.3604697   -3.6824753    1.6398147 
