# Supplementary material for: Systematic Evaluation of a Cluster-Continuum-Model Workflow to Compute the Free Energies of Solvation of Ions in Different Solvents
Source: J Phys Chem A. 2026 Apr 28;130(18):3726–42. doi: 10.1021/acs.jpca.6c00886 (PMC13158995; doi:10.1021/acs.jpca.6c00886)
Supplement: Supplementary file 1 [file jp6c00886_si_001.zip › SI_xyz/Br-/acetonitrile/COSMO-RS/Br-_acetonitrile_12]

73
Energy [ha]: -4167.574903289, chem. Pot. [kJ/mol]: 1107.04, free energy of solvation [kcal/mol]: -51.28202
Br   -0.1657442    0.1616042    0.0692048 
C     3.3688903    1.6314748    0.4245631 
H     3.0853369    2.0396788    1.4058361 
H     2.4981912    1.0916560    0.0180515 
H     4.2054399    0.9303746    0.5395789 
C     3.7313549    2.7213748   -0.4580449 
N     3.9970493    3.6095803   -1.1618848 
C    -0.8493989    3.1916877    3.5606669 
H    -0.9755236    3.8085096    4.4610384 
H    -1.4552948    3.6160940    2.7474872 
H    -1.1854500    2.1678131    3.7860073 
C     0.5444612    3.1832705    3.1612295 
N     1.6639558    3.1796167    2.8477803 
C     0.4037577    3.7420840   -0.7042679 
H     1.3059517    4.2074515   -0.2877490 
H     0.4673267    2.6461796   -0.5823379 
H     0.3262684    3.9727311   -1.7749877 
C    -0.7769716    4.2087996   -0.0078220 
N    -1.7299103    4.5584038    0.5616551 
C     2.8364789   -2.0444473   -0.2418657 
H     3.2065908   -1.5581065   -1.1568228 
H     2.6876061   -3.1161904   -0.4270690 
H     1.8616276   -1.5910616    0.0083546 
C     3.7681979   -1.8272811    0.8460429 
N     4.5045463   -1.6161797    1.7226840 
C     2.5835610    2.3915374   -3.9027797 
H     3.0342080    3.1987690   -3.3070718 
H     2.9128588    2.4789772   -4.9471513 
H     1.4870195    2.4842708   -3.8707224 
C     3.0049698    1.1160856   -3.3566529 
N     3.3493538    0.0960418   -2.9174487 
C     0.5852652   -1.8818064   -2.9863916 
H     0.6626695   -2.9164682   -2.6196841 
H     1.5303091   -1.5857465   -3.4602801 
H     0.4153609   -1.2166218   -2.1205781 
C    -0.5183277   -1.7550096   -3.9147156 
N    -1.4289124   -1.6422137   -4.6317878 
C    -3.2871145    1.6457981    1.2736931 
H    -2.2550960    1.2892378    1.0954645 
H    -3.3255153    2.7146368    1.0217218 
H    -3.5371013    1.5074245    2.3338102 
C    -4.1930843    0.8868848    0.4362239 
N    -4.8956638    0.2643970   -0.2517847 
C    -0.1841807   -5.2703082    1.2491246 
H     0.2143460   -4.5416262    1.9737830 
H    -1.2829421   -5.2108652    1.2403589 
H     0.1266786   -6.2806696    1.5483488 
C     0.3160898   -4.9708742   -0.0781427 
N     0.7198702   -4.7262530   -1.1410540 
C    -2.3497806    1.1351261   -2.7474683 
H    -2.5119860    0.2919181   -3.4332471 
H    -1.8507319    0.7630965   -1.8339612 
H    -3.3146963    1.5807665   -2.4737456 
C    -1.4867775    2.1163494   -3.3715363 
N    -0.7708595    2.8988973   -3.8500128 
C    -2.1817402   -1.7418820    2.4959133 
H    -3.2425315   -1.8726531    2.2472172 
H    -1.6306652   -1.3972608    1.6025486 
H    -1.7602081   -2.7020737    2.8164589 
C    -2.0172472   -0.7493478    3.5378479 
N    -1.8776757    0.0709893    4.3512161 
C    -2.8076135   -2.2449824   -1.2780728 
H    -3.6787478   -1.5738993   -1.2636445 
H    -1.9279256   -1.6686237   -0.9409058 
H    -2.6332542   -2.5984683   -2.3027700 
C    -3.0346918   -3.3607787   -0.3829697 
N    -3.2143876   -4.2425771    0.3548067 
C     1.6210737   -0.3511513    3.2587847 
H     1.1845123    0.1213416    2.3623282 
H     1.2411120    0.1614882    4.1515176 
H     2.7152178   -0.2716018    3.2149773 
C     1.2315071   -1.7462741    3.2815789 
N     0.9023669   -2.8613953    3.2860610 
