# Supplementary material for: Systematic Evaluation of a Cluster-Continuum-Model Workflow to Compute the Free Energies of Solvation of Ions in Different Solvents
Source: J Phys Chem A. 2026 Apr 28;130(18):3726–42. doi: 10.1021/acs.jpca.6c00886 (PMC13158995; doi:10.1021/acs.jpca.6c00886)
Supplement: Supplementary file 1 [file jp6c00886_si_001.zip › SI_xyz/Br-/acetonitrile/COSMO-RS/Br-_acetonitrile_13]

79
Energy [ha]: -4300.346822139, chem. Pot. [kJ/mol]: 1197.14, free energy of solvation [kcal/mol]: -51.02334
Br   -0.5782109    0.0055054   -0.0063608 
C    -4.0619493    1.4224450    0.2925165 
H    -4.6409906    1.3539923   -0.6378516 
H    -3.0542981    1.0058134    0.1153583 
H    -4.5484185    0.8237741    1.0763975 
C    -3.9448511    2.8008397    0.7223540 
N    -3.8316255    3.9017828    1.0809637 
C    -3.7050481   -2.0726773   -0.4253180 
H    -4.3395003   -2.1282318    0.4691026 
H    -2.7655178   -1.5532029   -0.1666890 
H    -4.2131070   -1.4863472   -1.2050672 
C    -3.4076033   -3.3989005   -0.9268345 
N    -3.1535487   -4.4546179   -1.3444893 
C    -2.0295887    1.4777255   -3.1014271 
H    -1.4274266    1.2689880   -3.9951967 
H    -2.2506969    2.5527288   -3.0586570 
H    -1.4415433    1.2028004   -2.2088250 
C    -3.2405996    0.6836815   -3.1114933 
N    -4.2040149    0.0310366   -3.0829045 
C    -0.8532587   -2.2116081   -2.9539964 
H    -0.4537182   -3.2328931   -2.9703298 
H    -0.8884657   -1.8577403   -1.9103964 
H    -1.8684525   -2.2066315   -3.3714781 
C     0.0081438   -1.3167759   -3.7021892 
N     0.6965505   -0.5744547   -4.2753545 
C     2.7233884   -1.1391627   -1.4404752 
H     3.5935738   -1.0103607   -0.7849736 
H     2.9635392   -0.8011517   -2.4560413 
H     1.8848807   -0.5381078   -1.0519521 
C     2.3148943   -2.5291935   -1.4586338 
N     1.9634525   -3.6372810   -1.4721782 
C    -1.9707321   -1.5685585    3.0780485 
H    -1.4959210   -1.2504848    4.0153537 
H    -1.9103193   -2.6633286    2.9940383 
H    -1.4171078   -1.1242197    2.2319558 
C    -3.3426079   -1.1086056    3.0238278 
N    -4.4372178   -0.7205355    2.9432423 
C     1.4129832    2.2098537   -2.3230522 
H     0.7874977    1.7530113   -1.5362489 
H     1.0408062    3.2233688   -2.5228621 
H     1.3181259    1.5934678   -3.2290404 
C     2.7925974    2.2320056   -1.8843207 
N     3.8944782    2.2160243   -1.5113861 
C     2.4522094    1.5676777    1.5655964 
H     2.7145094    1.2460598    2.5809421 
H     1.6934322    0.8788233    1.1576694 
H     3.3386730    1.5464707    0.9197032 
C     1.8867503    2.9011578    1.5936365 
N     1.4089879    3.9609879    1.6147680 
C    -0.3212950   -5.6242073   -0.0806538 
H     0.4960456   -5.0843090   -0.5854525 
H    -0.0488637   -6.6838910    0.0182461 
H    -1.2389008   -5.5342380   -0.6819675 
C    -0.5525472   -5.0483077    1.2291964 
N    -0.7361622   -4.5809264    2.2785005 
C    -1.3062153    2.1771836    2.8858235 
H    -1.2691449    1.7923885    1.8527592 
H    -2.3181609    2.0383400    3.2879581 
H    -1.0596093    3.2458565    2.8752347 
C    -0.3383739    1.4422890    3.6768743 
N     0.4393451    0.8273137    4.2854527 
C     1.5416987   -1.9309748    2.3947802 
H     1.3089242   -1.3053884    3.2690327 
H     0.9031880   -1.5962539    1.5589305 
H     1.3090588   -2.9808297    2.6157757 
C     2.9336152   -1.7657376    2.0305976 
N     4.0419619   -1.5997627    1.7186039 
C    -1.1064210    5.5357865    0.0798634 
H    -0.2455659    5.1259973    0.6322758 
H    -1.0409289    6.6324574    0.0729930 
H    -2.0387088    5.2283165    0.5784767 
C    -1.1016663    5.0315360   -1.2792623 
N    -1.0952148    4.6207114   -2.3677255 
C     6.3062059    0.6505136    0.4059780 
H     6.4323785    1.3636396    1.2327706 
H     5.7104669    1.1372454   -0.3812811 
H     5.7589928   -0.2255715    0.7864905 
C     7.6075283    0.2575240   -0.1069143 
N     8.6509805   -0.0547195   -0.5153459 
