# Supplementary material for: Systematic Evaluation of a Cluster-Continuum-Model Workflow to Compute the Free Energies of Solvation of Ions in Different Solvents
Source: J Phys Chem A. 2026 Apr 28;130(18):3726–42. doi: 10.1021/acs.jpca.6c00886 (PMC13158995; doi:10.1021/acs.jpca.6c00886)
Supplement: Supplementary file 1 [file jp6c00886_si_001.zip › SI_xyz/Br-/acetonitrile/COSMO-RS/Br-_acetonitrile_15]

91
Energy [ha]: -4565.890510613, chem. Pot. [kJ/mol]: 1413.83, free energy of solvation [kcal/mol]: -53.41868
Br   -1.4027978    0.1874528    0.0956448 
C     5.4312887    0.4955103    2.2182302 
H     4.4686082    0.2110428    2.6682039 
H     6.0816650    0.9126733    2.9996313 
H     5.2582689    1.2621729    1.4486950 
C     6.0588743   -0.6688203    1.6254603 
N     6.5605042   -1.6083849    1.1565148 
C     4.2238522    2.8740603   -2.5847258 
H     4.7589234    3.6248169   -3.1824081 
H     4.4231731    1.8757676   -3.0061872 
H     3.1444598    3.0856188   -2.6258773 
C     4.6704784    2.9299986   -1.2065241 
N     5.0145626    2.9766209   -0.0965336 
C     1.7956882    2.1880532    1.3202455 
H     1.0299515    1.5730938    0.8206601 
H     2.6361504    2.3560737    0.6355081 
H     2.1667610    1.6356339    2.1938900 
C     1.2153230    3.4518526    1.7248782 
N     0.7147820    4.4535435    2.0424745 
C    -1.2730075    3.8360751   -0.6839216 
H    -1.0465246    4.5450092    0.1233484 
H    -2.0617780    4.2365036   -1.3345131 
H    -1.6143043    2.8852677   -0.2417813 
C    -0.0770105    3.5708325   -1.4577897 
N     0.8749112    3.3325833   -2.0811726 
C    -3.7766002   -1.9339323   -1.9779063 
H    -3.7612459   -1.7019094   -3.0502340 
H    -2.9558108   -1.3861643   -1.4829806 
H    -3.6216318   -3.0120960   -1.8366181 
C    -5.0374249   -1.5375007   -1.3822061 
N    -6.0334362   -1.1949555   -0.8878331 
C    -4.5750227   -0.2544123    2.0233217 
H    -5.2417944   -1.1010356    1.8174322 
H    -5.1562660    0.6764402    2.0101558 
H    -3.8078112   -0.1991490    1.2328047 
C    -3.9054240   -0.4062351    3.3002970 
N    -3.3355157   -0.5231587    4.3079851 
C    -4.6097796    1.9984238   -0.8947837 
H    -5.4545651    1.3057991   -1.0094978 
H    -3.7183272    1.4169855   -0.5999482 
H    -4.8273729    2.7158702   -0.0907323 
C    -4.3399628    2.6879082   -2.1397975 
N    -4.0891354    3.2329303   -3.1374067 
C    -0.0692895   -0.9994380    3.4309613 
H    -0.6984260   -0.5573981    4.2143062 
H    -0.4186002   -0.6410770    2.4468298 
H    -0.1744564   -2.0914721    3.4559830 
C     1.3251255   -0.6540690    3.6114601 
N     2.4471295   -0.3754185    3.7402820 
C     1.6129683   -0.0267723   -2.1123866 
H     1.6685436    0.9955930   -2.5091641 
H     1.8170182   -0.7472542   -2.9139800 
H     0.6000322   -0.1785090   -1.7064170 
C     2.5686646   -0.1866181   -1.0385156 
N     3.3194775   -0.3058231   -0.1596624 
C     3.4478759   -3.1026971    1.5526932 
H     4.0018415   -3.0281564    2.4967812 
H     3.9382068   -3.8296183    0.8932412 
H     3.4618206   -2.1206409    1.0565029 
C     2.0796458   -3.5064128    1.8031488 
N     0.9802651   -3.8268301    2.0055522 
C    -1.9199010    2.4694776    3.0574875 
H    -1.5448239    1.7070082    2.3535818 
H    -1.2011138    3.2993254    3.0967988 
H    -2.0314457    2.0141901    4.0499348 
C    -3.2050449    2.9392597    2.5801352 
N    -4.2351112    3.2982534    2.1758657 
C    -0.1797867   -3.1522974   -1.3729941 
H    -0.7139650   -4.0228478   -0.9703333 
H    -0.3359683   -2.2928559   -0.7009327 
H    -0.5905330   -2.8972481   -2.3612913 
C     1.2341670   -3.4442552   -1.4925129 
N     2.3697290   -3.6692606   -1.6001217 
C     5.3945166   -2.2503139   -2.0081770 
H     5.7434408   -1.8803119   -1.0327933 
H     4.4809802   -2.8462553   -1.8575504 
H     6.1751492   -2.8864850   -2.4474770 
C     5.1043508   -1.1409126   -2.8943340 
N     4.8596124   -0.2551196   -3.6077793 
C    -1.4424416    1.0550000   -3.5655812 
H    -2.3643263    1.4918346   -3.9714511 
H    -1.4906743    1.0814455   -2.4637581 
H    -0.5867354    1.6603882   -3.8911248 
C    -1.2844952   -0.3244793   -3.9810987 
N    -1.1588180   -1.4437200   -4.2729715 
C    -2.2835142   -3.1801217    1.6927872 
H    -2.8644362   -3.0975418    2.6209143 
H    -1.2804471   -3.5743202    1.9191655 
H    -2.1610600   -2.1742066    1.2552295 
C    -2.9474187   -4.0503523    0.7435864 
N    -3.4569929   -4.7369896   -0.0458748 
