# Supplementary material for: Systematic Evaluation of a Cluster-Continuum-Model Workflow to Compute the Free Energies of Solvation of Ions in Different Solvents
Source: J Phys Chem A. 2026 Apr 28;130(18):3726–42. doi: 10.1021/acs.jpca.6c00886 (PMC13158995; doi:10.1021/acs.jpca.6c00886)
Supplement: Supplementary file 1 [file jp6c00886_si_001.zip › SI_xyz/Br-/acetonitrile/COSMO-RS/Br-_acetonitrile_17]

103
Energy [ha]: -4831.428421999, chem. Pot. [kJ/mol]: 1613.15, free energy of solvation [kcal/mol]: -57.10535
Br   -1.8031484   -0.3043724   -0.1216918 
C    -2.7973807    2.9194682   -1.6886800 
H    -2.7359662    1.8836477   -1.3095504 
H    -3.6834234    3.4091183   -1.2627982 
H    -2.8595945    2.8896829   -2.7847249 
C    -1.6057456    3.6239896   -1.2677090 
N    -0.6442782    4.1749739   -0.9156538 
C    -3.1341789   -2.2754051    2.7802876 
H    -3.9547319   -2.9677230    2.5519145 
H    -2.6587020   -1.9526893    1.8384659 
H    -2.3785681   -2.7772463    3.4018086 
C    -3.6476425   -1.1004697    3.4544757 
N    -4.0477265   -0.1369145    3.9699047 
C    -0.0335296   -3.0406599   -2.0691304 
H    -0.9199002   -3.2125288   -2.6976190 
H     0.1604596   -3.9329374   -1.4595954 
H    -0.2426434   -2.1937769   -1.3953398 
C     1.1038591   -2.7447310   -2.9141004 
N     2.0081891   -2.5056723   -3.6062439 
C     1.3396223   -3.6492060    1.9707082 
H     0.8487937   -4.4280716    1.3695867 
H     1.4469792   -2.7389241    1.3621854 
H     2.3439814   -3.9778684    2.2721123 
C     0.5217497   -3.3768496    3.1349622 
N    -0.1495165   -3.1561635    4.0592166 
C     4.1478720    0.0563671   -3.0847137 
H     3.3919146   -0.7012800   -2.8344978 
H     3.7628285    0.6704350   -3.9096413 
H     5.0670285   -0.4648813   -3.3806155 
C     4.4109803    0.9028217   -1.9405524 
N     4.6084027    1.5937161   -1.0257950 
C     4.2182158    2.6412076    2.1305081 
H     3.3420435    2.2494994    2.6654598 
H     4.3991896    2.0361694    1.2291689 
H     5.0927142    2.5746566    2.7914500 
C     3.9994616    4.0165025    1.7281539 
N     3.8250186    5.1141235    1.3839771 
C    -4.2830922   -0.7824191   -2.8258677 
H    -3.7153811   -0.4374683   -1.9432105 
H    -4.4248253    0.0602668   -3.5151967 
H    -5.2529744   -1.1783706   -2.4961928 
C    -3.5104450   -1.8232437   -3.4745072 
N    -2.8718294   -2.6648697   -3.9610938 
C    -0.2135681    0.0922369    3.3813145 
H    -0.6172037   -0.1031657    2.3723737 
H    -0.5964606   -0.6718172    4.0697165 
H    -0.5273799    1.0928268    3.7029373 
C     1.2326182    0.0407394    3.3521624 
N     2.3943932    0.0150518    3.3177424 
C     4.0152022   -3.8000721   -1.1880475 
H     3.2055102   -3.1548933   -0.8176588 
H     3.6787751   -4.2999641   -2.1051747 
H     4.2673872   -4.5365866   -0.4144056 
C     5.1718960   -2.9715354   -1.4720674 
N     6.0886581   -2.2903941   -1.6927804 
C    -3.2234440   -3.7429370   -0.5568519 
H    -3.3485417   -4.0415309   -1.6060583 
H    -4.1887157   -3.8265580   -0.0401785 
H    -2.9059311   -2.6853190   -0.5270646 
C    -2.2082501   -4.5592919    0.0783937 
N    -1.3695515   -5.1936819    0.5759954 
C     2.5889809    4.4001486   -1.8286907 
H     1.6758071    4.5292714   -1.2300326 
H     3.4038659    4.0359957   -1.1890718 
H     2.8798487    5.3703867   -2.2525463 
C     2.3248032    3.4449208   -2.8874583 
N     2.1054209    2.6685261   -3.7246487 
C    -0.3783581    0.3056020   -3.6599057 
H     0.4700234    1.0047870   -3.7054974 
H    -0.6086963    0.0709856   -2.6065434 
H    -0.1044654   -0.6204083   -4.1813786 
C    -1.5469373    0.9017970   -4.2744175 
N    -2.4988637    1.3892533   -4.7334330 
C     0.6172378    5.7127970    1.7191907 
H     0.0901323    5.6135873    0.7589067 
H     0.0917922    6.4334461    2.3599317 
H     1.6470137    6.0538707    1.5387886 
C     0.6606689    4.4124381    2.3583068 
N     0.6918611    3.3625052    2.8573870 
C     1.3712184    1.3577543    0.0773459 
H     1.3545770    1.6326812    1.1399344 
H     2.0826863    2.0062810   -0.4470640 
H     0.3592433    1.4899827   -0.3271940 
C     1.7767458   -0.0217788   -0.0833254 
N     2.1139395   -1.1246746   -0.2279051 
C    -2.6809102    2.4620772    2.2710435 
H    -3.1266053    1.9064402    3.1091899 
H    -2.2929052    1.7256511    1.5444698 
H    -1.8410993    3.0709201    2.6302632 
C    -3.6832718    3.2910292    1.6339824 
N    -4.4927394    3.9327182    1.0974091 
C     5.0650883   -1.0474454    1.6167232 
H     4.2693227   -0.5353734    2.1787987 
H     6.0479115   -0.6911049    1.9533477 
H     4.9577159   -0.8226228    0.5478585 
C     4.9514880   -2.4756656    1.8396226 
N     4.8397795   -3.6190923    2.0218659 
C    -5.3156360    0.4075190    0.7765704 
H    -4.2404012    0.4824176    0.5368227 
H    -5.8848403    1.0817283    0.1239074 
H    -5.4636717    0.7040998    1.8228293 
C    -5.7255279   -0.9701954    0.5841165 
N    -6.0222306   -2.0833821    0.4220747 
