# Supplementary material for: Systematic Evaluation of a Cluster-Continuum-Model Workflow to Compute the Free Energies of Solvation of Ions in Different Solvents
Source: J Phys Chem A. 2026 Apr 28;130(18):3726–42. doi: 10.1021/acs.jpca.6c00886 (PMC13158995; doi:10.1021/acs.jpca.6c00886)
Supplement: Supplementary file 1 [file jp6c00886_si_001.zip › SI_xyz/Br-/acetonitrile/COSMO-RS/Br-_acetonitrile_3]

19
Energy [ha]: -2972.624606227, chem. Pot. [kJ/mol]: 215.85, free energy of solvation [kcal/mol]: -52.9088
Br   -0.6130199    0.7033958    1.6315544 
C    -1.7234190   -1.4060927   -1.0173004 
H    -2.7113640   -1.1359625   -1.4143606 
H    -1.7578079   -2.4250964   -0.6079906 
H    -1.4599229   -0.7007673   -0.1917570 
C    -0.7241182   -1.3281824   -2.0623801 
N     0.1031765   -1.2440482   -2.8780429 
C     1.4836830   -1.9737454    0.5468359 
H     2.3834395   -2.0163023    1.1757801 
H     1.7671372   -1.6926276   -0.4767048 
H     0.8070877   -1.1838446    0.9534173 
C     0.8200053   -3.2619942    0.5327872 
N     0.2662299   -4.2864112    0.5180686 
C     1.1878426    1.8589209   -1.2925364 
H     0.9052721    1.0957252   -2.0315656 
H     2.2146591    1.6575530   -0.9567015 
H     0.5195087    1.7548401   -0.4111085 
C     1.1127109    3.1834901   -1.8785567 
N     1.0553900    4.2472621   -2.3489155 
