# Supplementary material for: Systematic Evaluation of a Cluster-Continuum-Model Workflow to Compute the Free Energies of Solvation of Ions in Different Solvents
Source: J Phys Chem A. 2026 Apr 28;130(18):3726–42. doi: 10.1021/acs.jpca.6c00886 (PMC13158995; doi:10.1021/acs.jpca.6c00886)
Supplement: Supplementary file 1 [file jp6c00886_si_001.zip › SI_xyz/Br-/acetonitrile/COSMO-RS/Br-_acetonitrile_4]

25
Energy [ha]: -3105.399712431, chem. Pot. [kJ/mol]: 315.29, free energy of solvation [kcal/mol]: -50.7614
Br   -0.0012790    1.7180642   -0.9129075 
C     0.9921978   -1.5837462   -1.9226764 
H     1.0541605   -1.6876311   -3.0145827 
H     0.7332098   -0.5285859   -1.6768501 
H     1.9716730   -1.8208503   -1.4842321 
C    -0.0324402   -2.4599388   -1.3951702 
N    -0.8772151   -3.1323189   -0.9579837 
C    -0.6676903   -0.6086034    1.8345014 
H    -1.6429828   -0.3482277    2.2682949 
H    -0.4158582    0.1436522    1.0562325 
H    -0.7437926   -1.5950867    1.3561867 
C     0.3554334   -0.6237460    2.8602779 
N     1.1953152   -0.6195326    3.6670173 
C    -3.0583719   -0.2660971   -0.8095941 
H    -2.6456235   -1.2831708   -0.8751414 
H    -3.6587111   -0.0651497   -1.7075770 
H    -2.2104916    0.4510181   -0.7857300 
C    -3.8798467   -0.1378877    0.3784175 
N    -4.5279713   -0.0357004    1.3402842 
C     3.0369629    0.7712913    0.8512231 
H     2.7290549    0.4248424    1.8479645 
H     3.6990365    1.6412977    0.9595943 
H     2.1318346    1.0854862    0.2866318 
C     3.7220975   -0.2918395    0.1437704 
N     4.2512484   -1.1504284   -0.4384623 
