# Supplementary material for: Systematic Evaluation of a Cluster-Continuum-Model Workflow to Compute the Free Energies of Solvation of Ions in Different Solvents
Source: J Phys Chem A. 2026 Apr 28;130(18):3726–42. doi: 10.1021/acs.jpca.6c00886 (PMC13158995; doi:10.1021/acs.jpca.6c00886)
Supplement: Supplementary file 1 [file jp6c00886_si_001.zip › SI_xyz/Br-/acetonitrile/COSMO-RS/Br-_acetonitrile_5]

31
Energy [ha]: -3238.173405598, chem. Pot. [kJ/mol]: 412.56, free energy of solvation [kcal/mol]: -49.78401
Br   -1.6120780   -0.1255549   -0.1883622 
C     0.6001549   -0.4046874    2.6968787 
H    -0.1531052   -0.3613288    1.8828074 
H     0.1232693   -0.7987248    3.6034622 
H     0.9592440    0.6121512    2.9054194 
C     1.7044407   -1.2479566    2.2837767 
N     2.5837395   -1.9193378    1.9210113 
C     1.1076248   -2.4109880   -1.2325904 
H     0.2297773   -1.8456145   -0.8606594 
H     1.5370904   -2.9843022   -0.4006211 
H     1.8594449   -1.6923435   -1.5858972 
C     0.7167720   -3.2822582   -2.3240306 
N     0.3900107   -3.9612275   -3.2114748 
C     1.8035784    1.1814506   -0.3095693 
H     2.4609131    0.3711697    0.0350230 
H     0.7623090    0.7987169   -0.3599319 
H     2.1130063    1.4901598   -1.3170996 
C     1.8578401    2.2907506    0.6201545 
N     1.8675304    3.1709615    1.3825364 
C    -0.6692235   -0.3686907   -3.6731209 
H    -1.0647794   -0.2582925   -2.6408733 
H    -1.3056478    0.2017987   -4.3631083 
H    -0.6923163   -1.4321097   -3.9484791 
C     0.6925465    0.1259207   -3.7227315 
N     1.7864881    0.5236900   -3.7323523 
C    -1.5257535    2.6036515    2.2679546 
H    -2.3145782    3.3481492    2.0936660 
H    -0.5444464    3.0692889    2.0962843 
H    -1.6510318    1.7764217    1.5400564 
C    -1.6050890    2.0996281    3.6258884 
N    -1.6581845    1.6827145    4.7114453 
