# Supplementary material for: Systematic Evaluation of a Cluster-Continuum-Model Workflow to Compute the Free Energies of Solvation of Ions in Different Solvents
Source: J Phys Chem A. 2026 Apr 28;130(18):3726–42. doi: 10.1021/acs.jpca.6c00886 (PMC13158995; doi:10.1021/acs.jpca.6c00886)
Supplement: Supplementary file 1 [file jp6c00886_si_001.zip › SI_xyz/Br-/acetonitrile/COSMO-RS/Br-_acetonitrile_6]

37
Energy [ha]: -3370.94708283, chem. Pot. [kJ/mol]: 508.9, free energy of solvation [kcal/mol]: -49.08839
Br    0.7096969   -0.8420233   -1.1450572 
C    -2.5086602    0.8380621   -2.0501075 
H    -2.7167381    1.3429058   -1.0955290 
H    -1.5528199    0.2908496   -1.9474101 
H    -2.4027765    1.5931249   -2.8407516 
C    -3.5820998   -0.0863873   -2.3630214 
N    -4.4374092   -0.8405554   -2.5963067 
C    -0.0627260    0.5645726    2.1308562 
H     0.3328439    0.0525394    1.2303981 
H     0.6382740    1.3560154    2.4283404 
H    -0.1706065   -0.1630120    2.9458497 
C    -1.3512281    1.1325662    1.7900945 
N    -2.3794096    1.5753236    1.4711765 
C    -2.5223031   -1.8419921    0.3745906 
H    -3.1192047   -0.9264156    0.4751102 
H    -1.6023989   -1.6071266   -0.1968155 
H    -3.1068728   -2.5917665   -0.1735584 
C    -2.1506892   -2.3308644    1.6871088 
N    -1.8169574   -2.7107707    2.7357118 
C     3.5829053    0.6899267    0.5617620 
H     4.4696211    0.8196321   -0.0734423 
H     3.8239954    0.0137610    1.3945248 
H     2.7723296    0.2308845   -0.0403620 
C     3.1437480    1.9713731    1.0762974 
N     2.7640375    2.9933864    1.4847288 
C     1.4841247   -2.9926938    1.7138089 
H     1.8123658   -4.0051691    1.4419966 
H     0.5600833   -3.0592458    2.3058200 
H     1.2672821   -2.4235197    0.7862753 
C     2.5209199   -2.3159825    2.4661546 
N     3.3540100   -1.7509000    3.0510145 
C     0.1986460    2.8607508   -0.9520088 
H     0.4290309    1.7908862   -1.1170043 
H     1.0853407    3.3531750   -0.5309752 
H    -0.6163381    2.9265864   -0.2180673 
C    -0.2038579    3.4896997   -2.1955326 
N    -0.5387628    3.9835616   -3.1948900 
