# Supplementary material for: Systematic Evaluation of a Cluster-Continuum-Model Workflow to Compute the Free Energies of Solvation of Ions in Different Solvents
Source: J Phys Chem A. 2026 Apr 28;130(18):3726–42. doi: 10.1021/acs.jpca.6c00886 (PMC13158995; doi:10.1021/acs.jpca.6c00886)
Supplement: Supplementary file 1 [file jp6c00886_si_001.zip › SI_xyz/Br-/acetonitrile/COSMO-RS/Br-_acetonitrile_7]

43
Energy [ha]: -3503.719768593, chem. Pot. [kJ/mol]: 607.63, free energy of solvation [kcal/mol]: -48.66556
Br    0.4637350    1.1867321    0.2692056 
C    -2.1945101   -0.5304427   -1.7122173 
H    -1.9903054   -1.5880110   -1.9248047 
H    -1.4413577   -0.1529359   -0.9956876 
H    -3.1905957   -0.4302761   -1.2623524 
C    -2.1153249    0.2513098   -2.9310806 
N    -2.0318866    0.9004352   -3.8932875 
C     0.5655093   -0.9640085    3.3176225 
H     0.5987000   -0.2608674    2.4644177 
H     1.5935024   -1.2351897    3.5912181 
H     0.0333683   -1.8695160    2.9981301 
C    -0.1332955   -0.3572119    4.4347971 
N    -0.7110964    0.1359047    5.3165470 
C     3.8772472   -0.1324677    0.3973199 
H     4.6285219    0.5475692    0.8212239 
H     4.1869173   -0.4208459   -0.6170852 
H     2.9072912    0.3977016    0.3325527 
C     3.7257470   -1.3001324    1.2426214 
N     3.5740818   -2.2321491    1.9234089 
C     0.4628348   -2.5460474    0.0572461 
H     1.3505857   -2.9695072    0.5461099 
H     0.5328378   -1.4419590    0.0913292 
H    -0.4445653   -2.8412369    0.6039954 
C     0.3735130   -2.9846163   -1.3202007 
N     0.2843683   -3.3050238   -2.4359817 
C    -2.0107507    3.3181950   -1.3706814 
H    -1.1476225    2.8047242   -0.9032884 
H    -1.9573310    3.1725247   -2.4578987 
H    -1.9668110    4.3898217   -1.1339953 
C    -3.2383709    2.7405802   -0.8588145 
N    -4.2072491    2.2551043   -0.4348972 
C     1.3781493    0.0050927   -3.1421190 
H     1.0445769    0.4126536   -2.1690653 
H     1.0157306    0.6631740   -3.9424225 
H     0.9441839   -0.9954795   -3.2770910 
C     2.8257844   -0.0776088   -3.1536181 
N     3.9877651   -0.1436811   -3.1326224 
C    -2.6536780    0.4766978    2.1136488 
H    -2.6829794    0.6673381    3.1948653 
H    -1.7441006    0.9392411    1.6876128 
H    -3.5308806    0.9217735    1.6238928 
C    -2.6042436   -0.9497871    1.8619100 
N    -2.5352684   -2.0918397    1.6486600 
