# Supplementary material for: Systematic Evaluation of a Cluster-Continuum-Model Workflow to Compute the Free Energies of Solvation of Ions in Different Solvents
Source: J Phys Chem A. 2026 Apr 28;130(18):3726–42. doi: 10.1021/acs.jpca.6c00886 (PMC13158995; doi:10.1021/acs.jpca.6c00886)
Supplement: Supplementary file 1 [file jp6c00886_si_001.zip › SI_xyz/Br-/acetonitrile/COSMO-RS/Br-_acetonitrile_9]

55
Energy [ha]: -3769.263253092, chem. Pot. [kJ/mol]: 792.04, free energy of solvation [kcal/mol]: -47.35919
Br   -0.0083025    0.0185462   -0.2520826 
C     0.6223696    3.6187279    0.0285592 
H     1.4710748    3.9942205    0.6139229 
H    -0.2981135    4.1211934    0.3530927 
H     0.5086746    2.5354554    0.2051255 
C     0.8348723    3.8310125   -1.3904316 
N     1.0012667    3.9693805   -2.5338476 
C    -0.5681416   -2.4671256    2.4263776 
H    -0.8348415   -3.4206284    1.9498081 
H    -1.3380132   -2.1842944    3.1571519 
H    -0.5291818   -1.6949224    1.6377325 
C     0.7347696   -2.5554055    3.0552138 
N     1.7945266   -2.6040965    3.5345530 
C    -1.8720127    1.7456982    2.4137981 
H    -1.2305848    1.3374661    1.6125737 
H    -2.5555702    2.4753546    1.9582885 
H    -1.2333664    2.2432707    3.1563278 
C    -2.6119570    0.6544624    3.0156692 
N    -3.1934045   -0.2444973    3.4729292 
C    -3.4104521   -1.3156707    0.0046612 
H    -3.3894254   -2.3702604    0.3088338 
H    -2.4093086   -0.8825670    0.1740091 
H    -4.1449115   -0.7744525    0.6143199 
C    -3.7239609   -1.2066327   -1.4071335 
N    -3.9457841   -1.1075608   -2.5452210 
C     2.7798045   -2.3367473    0.0373892 
H     3.6779791   -1.8059378    0.3787865 
H     1.9049849   -1.6837535    0.2012721 
H     2.6563302   -3.2593962    0.6183084 
C     2.8770468   -2.6244756   -1.3807537 
N     2.9293009   -2.8351629   -2.5240333 
C     2.7609438    0.8288447   -2.4651438 
H     2.6749326    1.8243317   -2.9211072 
H     3.1122143    0.0970576   -3.2044211 
H     1.7655177    0.5234104   -2.0996286 
C     3.6666487    0.8660506   -1.3329256 
N     4.3765103    0.8822394   -0.4112664 
C    -2.1168659    2.0017779   -2.4564879 
H    -1.3575490    1.2902425   -2.0888627 
H    -2.9397169    1.4316772   -2.9085086 
H    -1.6562339    2.6648887   -3.2005457 
C    -2.5962461    2.7770772   -1.3285202 
N    -2.9611812    3.3915688   -0.4104489 
C     2.4302030    0.7439574    2.4296154 
H     1.7688227    0.4070044    1.6118723 
H     3.4124313    0.9743993    1.9948712 
H     2.5251220   -0.0701000    3.1611305 
C     1.8491346    1.9231408    3.0401053 
N     1.3577387    2.8704963    3.5051079 
C    -0.6393123   -2.8042648   -2.4640823 
H    -1.4822131   -2.7304630   -3.1638654 
H    -0.3948253   -1.7957110   -2.0883527 
H     0.2452233   -3.2138134   -2.9698883 
C    -1.0036295   -3.6332912   -1.3312098 
N    -1.2994006   -4.2769266   -0.4082192 
