# Supplementary material for: Systematic Evaluation of a Cluster-Continuum-Model Workflow to Compute the Free Energies of Solvation of Ions in Different Solvents
Source: J Phys Chem A. 2026 Apr 28;130(18):3726–42. doi: 10.1021/acs.jpca.6c00886 (PMC13158995; doi:10.1021/acs.jpca.6c00886)
Supplement: Supplementary file 1 [file jp6c00886_si_001.zip › SI_xyz/Br-/acetonitrile/elec/Br-_acetonitrile_10]

61
Energy [ha]: -3902.03662497, chem. Pot. [kJ/mol]: 911.02, free energy of solvation [kcal/mol]: -49.28526
Br   -0.1236498    0.0970669    0.0206379 
C    -0.9205328   -3.4566138   -0.8557582 
H    -0.4488533   -3.8044840   -1.7833645 
H    -2.0062333   -3.6066580   -0.9106786 
H    -0.7193240   -2.3783324   -0.7311884 
C    -0.3763328   -4.1713205    0.2826504 
N     0.0679160   -4.7173061    1.2087360 
C     1.7337582    1.1004573    3.0806270 
H     2.7873650    1.3020192    2.8415952 
H     1.1794076    0.9733851    2.1350717 
H     1.2970572    1.9536526    3.6172710 
C     1.6135542   -0.1167768    3.8597297 
N     1.5044215   -1.1065991    4.4622331 
C     3.2746317    0.5928000   -1.3121282 
H     3.2799746    1.4037215   -2.0530475 
H     3.7379197   -0.3053499   -1.7409890 
H     2.2226940    0.3654705   -1.0645858 
C     3.9577002    0.9863957   -0.0958582 
N     4.4747299    1.2979814    0.8991066 
C     2.4810293   -2.2714982    1.1011522 
H     3.4283689   -1.8642819    1.4776316 
H     1.7096379   -1.4848011    1.1370967 
H     2.1580975   -3.1108728    1.7300162 
C     2.6211933   -2.7022339   -0.2766580 
N     2.7155139   -3.0205534   -1.3917694 
C    -3.5159676   -0.6063734   -1.3298488 
H    -3.4592614   -1.0079665   -2.3512048 
H    -2.4943930   -0.5640658   -0.9147513 
H    -4.1127035   -1.2728996   -0.6925580 
C    -4.0718898    0.7330268   -1.3404300 
N    -4.4919189    1.8184838   -1.3417219 
C    -1.1474043    2.1973407   -2.8321828 
H    -1.6924561    1.6825876   -3.6341845 
H    -1.2068085    1.5931652   -1.9121111 
H    -1.6010113    3.1779652   -2.6403420 
C     0.2516814    2.3505424   -3.1825737 
N     1.3815431    2.4491813   -3.4421999 
C     0.6897394   -1.1246853   -3.3481495 
H     0.6123343   -0.6785032   -2.3407332 
H     1.2891398   -2.0415075   -3.2646496 
H     1.1919229   -0.4108289   -4.0139390 
C    -0.6480545   -1.4118057   -3.8260663 
N    -1.7356580   -1.6298382   -4.1781924 
C    -2.3783334    2.7822907    1.2341004 
H    -2.5290061    3.5450933    0.4595998 
H    -1.9874177    1.8684215    0.7576227 
H    -3.3407781    2.5566591    1.7106586 
C    -1.4115635    3.2422673    2.2132794 
N    -0.6159246    3.5929310    2.9863017 
C     1.3899220    3.5401590    0.0736834 
H     1.5808223    3.8168561    1.1183764 
H     1.0996038    2.4760062    0.0396754 
H     2.2994989    3.6840692   -0.5229147 
C     0.3059144    4.3413524   -0.4613640 
N    -0.5801310    4.9596445   -0.8921975 
C    -1.4319190   -1.9536219    2.8155799 
H    -1.7223720   -1.5119865    3.7772500 
H    -0.7832557   -2.8201167    2.9967895 
H    -0.8690997   -1.2085971    2.2297792 
C    -2.6010903   -2.3518244    2.0541718 
N    -3.5257111   -2.6596670    1.4186023 
