# Supplementary material for: Systematic Evaluation of a Cluster-Continuum-Model Workflow to Compute the Free Energies of Solvation of Ions in Different Solvents
Source: J Phys Chem A. 2026 Apr 28;130(18):3726–42. doi: 10.1021/acs.jpca.6c00886 (PMC13158995; doi:10.1021/acs.jpca.6c00886)
Supplement: Supplementary file 1 [file jp6c00886_si_001.zip › SI_xyz/Br-/acetonitrile/elec/Br-_acetonitrile_11]

67
Energy [ha]: -4034.809236651, chem. Pot. [kJ/mol]: 1012.38, free energy of solvation [kcal/mol]: -49.77673
Br   -0.0689152    0.0312137   -0.0936614 
C     3.5871397   -0.8151500    0.1865124 
H     4.3123664    0.0045520    0.2634312 
H     2.5837778   -0.4270187    0.4245434 
H     3.8409178   -1.6126698    0.8972368 
C     3.5580503   -1.3366308   -1.1659494 
N     3.5084667   -1.7381332   -2.2566515 
C     2.1385448    2.4119713    1.7994113 
H     2.7643735    2.8151831    0.9904459 
H     1.3683956    1.7678654    1.3403832 
H     1.6489343    3.2344036    2.3375181 
C     2.9530073    1.6187479    2.6996347 
N     3.6027290    0.9569423    3.4018893 
C     1.9940751    1.1820331   -3.0053688 
H     1.5409332    1.8893073   -3.7125056 
H     2.5348689    0.3925565   -3.5425908 
H     1.1998660    0.7162922   -2.3982647 
C     2.8978023    1.8749117   -2.1076781 
N     3.5969617    2.4313580   -1.3628673 
C     1.0263901   -1.2951937    3.2978109 
H     0.8666295   -1.1160288    2.2215984 
H     2.0910845   -1.1592106    3.5266786 
H     0.7216267   -2.3214066    3.5389355 
C     0.2265555   -0.3419068    4.0414981 
N    -0.4383874    0.4262646    4.6081346 
C     0.3059498   -2.1179074   -3.2462477 
H    -0.1933626   -1.6663702   -4.1134277 
H     0.1230569   -1.4812449   -2.3635616 
H     1.3926364   -2.1664753   -3.4050106 
C    -0.2226984   -3.4459927   -3.0052851 
N    -0.6451277   -4.5065636   -2.7802749 
C     0.6037942   -3.7050770    0.4409026 
H     0.4351851   -2.6555585    0.1446776 
H     0.5771637   -4.3364210   -0.4567029 
H    -0.2091213   -4.0020473    1.1194034 
C     1.8833099   -3.8124690    1.1132660 
N     2.9084342   -3.8677207    1.6611052 
C     0.2988742    3.7732141   -0.9975307 
H    -0.2959675    4.4377992   -0.3569164 
H     0.1676371    2.7319158   -0.6557807 
H     1.3599941    4.0360403   -0.8979997 
C    -0.1096789    3.8821218   -2.3846814 
N    -0.4368319    3.9451783   -3.4996034 
C    -1.8310167    2.4134564    2.2817019 
H    -2.9146715    2.3472018    2.1156971 
H    -1.3270858    1.7714082    1.5377523 
H    -1.5798382    2.0305375    3.2817648 
C    -1.3750299    3.7807449    2.1365816 
N    -0.9872953    4.8696938    1.9993606 
C    -2.8410204   -2.3590424   -1.0377070 
H    -2.5759117   -3.4222591   -1.1002157 
H    -2.0147183   -1.8061145   -0.5602250 
H    -3.7475648   -2.2347197   -0.4319572 
C    -3.0527394   -1.8179521   -2.3668842 
N    -3.2001992   -1.3619128   -3.4266948 
C    -2.8527899    1.6402706   -1.8991017 
H    -1.8243994    1.3111742   -1.6779047 
H    -3.1712800    1.1734003   -2.8401799 
H    -2.8753919    2.7326895   -2.0020763 
C    -3.7095075    1.2058256   -0.8125906 
N    -4.3762374    0.8471161    0.0707101 
C    -2.7390532   -0.9699824    2.3579526 
H    -2.6592729   -0.4801322    3.3369629 
H    -2.0281058   -0.4921746    1.6624165 
H    -3.7507839   -0.8347668    1.9540871 
C    -2.3988652   -2.3735794    2.4760310 
N    -2.0973502   -3.4949138    2.5505444 
