# Supplementary material for: Systematic Evaluation of a Cluster-Continuum-Model Workflow to Compute the Free Energies of Solvation of Ions in Different Solvents
Source: J Phys Chem A. 2026 Apr 28;130(18):3726–42. doi: 10.1021/acs.jpca.6c00886 (PMC13158995; doi:10.1021/acs.jpca.6c00886)
Supplement: Supplementary file 1 [file jp6c00886_si_001.zip › SI_xyz/Br-/acetonitrile/elec/Br-_acetonitrile_12]

73
Energy [ha]: -4167.576777421, chem. Pot. [kJ/mol]: 1114.8, free energy of solvation [kcal/mol]: -48.71197
Br    0.1862616   -0.0121511    0.0489846 
C     3.2538156    1.9096716    1.2270547 
H     3.1546169    2.2068990    2.2802482 
H     2.3746279    1.3027303    0.9456946 
H     4.1571864    1.2962982    1.1040260 
C     3.3071934    3.0799922    0.3764193 
N     3.3281472    4.0066041   -0.3274873 
C    -0.4406986    2.3194334    2.9832721 
H    -0.6847199    3.3089776    2.5717978 
H    -0.2860725    1.6290404    2.1350589 
H    -1.2818084    1.9552142    3.5894147 
C     0.7690471    2.3705198    3.7774994 
N     1.7594026    2.3833388    4.3892595 
C     0.2867993    5.0328176   -1.4400378 
H     1.3155902    4.7409592   -1.1780983 
H    -0.0526757    4.4611661   -2.3175390 
H     0.2748588    6.1036112   -1.6856233 
C    -0.5994422    4.7753504   -0.3216859 
N    -1.3130034    4.5716558    0.5736831 
C     3.3170275   -1.9432729   -0.8192491 
H     3.6156331   -1.6844760   -1.8444493 
H     3.1841591   -3.0311554   -0.7405073 
H     2.3537002   -1.4471049   -0.6038201 
C     4.3034898   -1.4751350    0.1325090 
N     5.0671376   -1.0744876    0.9142642 
C     2.0093544    1.7828090   -2.7067388 
H     2.8079728    2.4585939   -2.3733708 
H     1.3276488    2.3247332   -3.3759321 
H     1.4372008    1.4434290   -1.8247744 
C     2.5631130    0.6268068   -3.3815830 
N     2.9927141   -0.3211229   -3.9023551 
C     0.4634068   -2.4539229   -2.8722718 
H     0.3777916   -1.7787608   -2.0020140 
H     0.8093748   -3.4376668   -2.5263803 
H     1.2031819   -2.0299993   -3.5658069 
C    -0.8297434   -2.5686075   -3.5130789 
N    -1.8782556   -2.6318137   -4.0142117 
C    -3.1252655    1.6982583    0.8235099 
H    -3.4226785    1.5142247    1.8651350 
H    -2.1907082    1.1472317    0.6155800 
H    -2.9245465    2.7702988    0.6846877 
C    -4.1603503    1.2424202   -0.0791474 
N    -4.9689904    0.8611976   -0.8247023 
C    -0.0579978   -3.7457925    0.8612687 
H    -1.1038416   -4.0057730    0.6435248 
H     0.1588552   -3.9403321    1.9208104 
H     0.0697702   -2.6661402    0.6662566 
C     0.8488366   -4.4953013    0.0171704 
N     1.5890143   -5.0629283   -0.6795286 
C    -2.0850993    0.7139460   -2.8772606 
H    -1.4862345    0.3650839   -2.0166585 
H    -3.1234623    0.8568820   -2.5487558 
H    -2.0597014   -0.0521022   -3.6636496 
C    -1.5377888    1.9630546   -3.3635366 
N    -1.0777684    2.9624557   -3.7421989 
C    -1.9453020   -1.6017714    2.7915547 
H    -2.6648053   -2.2549412    2.2773066 
H    -1.3021556   -1.1362360    2.0238301 
H    -1.3157727   -2.2024854    3.4625307 
C    -2.6295397   -0.5649316    3.5357845 
N    -3.1631608    0.2962344    4.1092248 
C    -4.4922592   -2.3115623   -1.8970053 
H    -3.7818402   -2.3522552   -2.7372189 
H    -5.3945218   -2.8780622   -2.1652778 
H    -4.7733207   -1.2664869   -1.6940068 
C    -3.8811096   -2.8899266   -0.7159490 
N    -3.3919196   -3.3545505    0.2310888 
C     2.2230742   -0.9434997    3.1346457 
H     1.6465435   -0.6159911    2.2512048 
H     2.2513004   -0.1209592    3.8626832 
H     3.2474151   -1.1801448    2.8150348 
C     1.5819278   -2.1098928    3.7072095 
N     1.0368982   -3.0436383    4.1377739 
