# Supplementary material for: Systematic Evaluation of a Cluster-Continuum-Model Workflow to Compute the Free Energies of Solvation of Ions in Different Solvents
Source: J Phys Chem A. 2026 Apr 28;130(18):3726–42. doi: 10.1021/acs.jpca.6c00886 (PMC13158995; doi:10.1021/acs.jpca.6c00886)
Supplement: Supplementary file 1 [file jp6c00886_si_001.zip › SI_xyz/Br-/acetonitrile/elec/Br-_acetonitrile_13]

79
Energy [ha]: -4300.349401247, chem. Pot. [kJ/mol]: 1221.94, free energy of solvation [kcal/mol]: -51.96495
Br   -0.6111857    0.0825404    0.1344246 
C    -4.0169871    1.5246540    0.2955204 
H    -4.6737007    1.2569109   -0.5429203 
H    -3.0568527    0.9882338    0.1864783 
H    -4.4755588    1.2055965    1.2419818 
C    -3.7574324    2.9503915    0.2978156 
N    -3.5161668    4.0886509    0.2943938 
C    -3.8152017   -1.8641808   -0.3641381 
H    -4.5345881   -1.6403999    0.4344578 
H    -2.8835408   -1.3033064   -0.1665679 
H    -4.2128092   -1.5254523   -1.3319073 
C    -3.5293659   -3.2832816   -0.4009748 
N    -3.2819484   -4.4195875   -0.4330224 
C    -1.9899632    1.7795010   -2.8491496 
H    -1.3488825    1.8547689   -3.7358113 
H    -2.4341614    2.7611511   -2.6400619 
H    -1.3685038    1.4687198   -1.9912991 
C    -3.0227089    0.7825409   -3.0475026 
N    -3.8459686   -0.0303225   -3.1735105 
C    -1.0623574   -2.2521992   -2.6999406 
H    -0.6182070   -3.2510374   -2.7891053 
H    -1.0518789   -1.9489749   -1.6409512 
H    -2.0970304   -2.2585332   -3.0661024 
C    -0.2817581   -1.2845818   -3.4450427 
N     0.3430373   -0.4922671   -4.0229623 
C     2.6036597   -1.0040281   -1.3262786 
H     1.7363479   -0.3688411   -1.0819603 
H     3.3566223   -0.8901981   -0.5361745 
H     3.0384825   -0.7004630   -2.2864485 
C     2.1712514   -2.3844276   -1.3880486 
N     1.8111855   -3.4890747   -1.4355961 
C    -2.0243770   -2.1513739    2.8067155 
H    -2.3506527   -3.1748478    2.5833025 
H    -1.3938301   -1.7790045    1.9825246 
H    -1.4272683   -2.1552805    3.7268317 
C    -3.1620159   -1.2641217    2.9483513 
N    -4.0707386   -0.5418601    3.0301342 
C     2.4794124    2.0931551   -3.3829370 
H     2.0529288    2.9775351   -3.8753522 
H     3.3855456    1.7570942   -3.9057409 
H     1.7323346    1.2855514   -3.4165086 
C     2.8156351    2.4272574   -2.0142919 
N     3.0971345    2.7015468   -0.9200675 
C     2.1229651    1.7991809    2.1276553 
H     2.7096598    1.2359427    2.8639153 
H     1.2971890    1.1676528    1.7592822 
H     2.7513956    2.0577186    1.2636745 
C     1.5889407    3.0072997    2.7238121 
N     1.1439183    3.9787894    3.1848115 
C    -0.2104646   -5.6042940    0.1597829 
H     0.0369208   -6.6698345    0.0572455 
H    -1.2457788   -5.4356821   -0.1745378 
H     0.4766369   -5.0111864   -0.4651683 
C    -0.0786353   -5.1956551    1.5447399 
N     0.0281860   -4.8537114    2.6518391 
C    -1.6493177    1.9704356    3.1753213 
H    -1.5161303    1.7705066    2.0998638 
H    -2.7090282    1.8450409    3.4317028 
H    -1.3152748    2.9918290    3.3981336 
C    -0.8467952    1.0106304    3.9083064 
N    -0.1948690    0.2286228    4.4707737 
C     1.6545377   -1.8280623    2.4595443 
H     1.3368512   -1.2869061    3.3634632 
H     1.0068449   -1.4943203    1.6298937 
H     1.5138466   -2.9066391    2.6138630 
C     3.0324476   -1.5205008    2.1422284 
N     4.1293249   -1.2481441    1.8633907 
C    -0.0867488    3.8885186   -0.2535262 
H     0.7521517    4.3078499    0.3156310 
H    -1.0324144    4.2987195    0.1275340 
H    -0.0973331    2.7941430   -0.1146479 
C     0.0547626    4.1969877   -1.6629029 
N     0.1587610    4.4270518   -2.7989511 
C     5.8062403    0.9904591   -0.1282323 
H     6.8536272    1.1741849    0.1469643 
H     5.2040692    1.8830885    0.0916613 
H     5.4200996    0.1516439    0.4722381 
C     5.7035524    0.6991975   -1.5468642 
N     5.6039277    0.4743174   -2.6837035 
