# Supplementary material for: Systematic Evaluation of a Cluster-Continuum-Model Workflow to Compute the Free Energies of Solvation of Ions in Different Solvents
Source: J Phys Chem A. 2026 Apr 28;130(18):3726–42. doi: 10.1021/acs.jpca.6c00886 (PMC13158995; doi:10.1021/acs.jpca.6c00886)
Supplement: Supplementary file 1 [file jp6c00886_si_001.zip › SI_xyz/Br-/acetonitrile/elec/Br-_acetonitrile_14]

85
Energy [ha]: -4433.118493348, chem. Pot. [kJ/mol]: 1309.26, free energy of solvation [kcal/mol]: -53.55255
Br    1.1281660    0.2611415   -0.1642393 
C     3.2940259   -2.5885353   -1.2837729 
H     3.0533335   -2.6824531   -2.3524707 
H     2.7153742   -1.7360987   -0.8838559 
H     4.3632697   -2.3727921   -1.1593382 
C     2.9382961   -3.7976435   -0.5709517 
N     2.6399690   -4.7625131    0.0065417 
C     0.1324040   -4.8922115    2.1889059 
H     0.9036859   -5.1553412    1.4488136 
H     0.0768511   -5.6784849    2.9540031 
H    -0.8445179   -4.7974119    1.6916744 
C     0.4744570   -3.6246376    2.8052398 
N     0.7511896   -2.6080407    3.2961490 
C     0.3482049    0.5513315   -3.7582747 
H     0.8208554    1.4191173   -4.2367020 
H    -0.6657197    0.4115816   -4.1525452 
H     0.2858056    0.7207294   -2.6704226 
C     1.1455453   -0.6381890   -3.9840177 
N     1.7948910   -1.5915161   -4.1352172 
C    -0.2828901   -2.8736717   -1.5685918 
H    -0.6900402   -3.6964646   -0.9681335 
H     0.3800913   -3.2616711   -2.3523228 
H     0.2890312   -2.1904305   -0.9190517 
C    -1.3654541   -2.1233150   -2.1704777 
N    -2.2266913   -1.5071893   -2.6503149 
C     0.7248144    0.7456787    3.5658262 
H     0.8565745   -0.3248646    3.7822468 
H     0.8370495    0.8764771    2.4757046 
H     1.5006876    1.3308341    4.0762840 
C    -0.5968957    1.1681590    3.9752942 
N    -1.6716436    1.4959272    4.2784078 
C    -4.8236683    1.4032816    3.0543819 
H    -3.8967336    1.4357412    3.6479552 
H    -4.6415870    1.8868846    2.0837986 
H    -5.6183580    1.9369210    3.5930087 
C    -5.2187200    0.0289822    2.8089946 
N    -5.5259908   -1.0717110    2.5915195 
C    -5.2402006   -1.8383766   -0.8206486 
H    -5.5349441   -2.8951734   -0.8617170 
H    -4.2014779   -1.7557407   -1.1692172 
H    -5.3060383   -1.5004186    0.2232525 
C    -6.1020038   -1.0379720   -1.6716355 
N    -6.7772623   -0.3901386   -2.3629404 
C     1.1006857    3.6830373   -1.7552722 
H     1.2521168    2.7399222   -1.2007563 
H     1.8408031    3.7373493   -2.5659123 
H     1.2389684    4.5224802   -1.0617000 
C    -0.2420375    3.6979715   -2.3009079 
N    -1.3204446    3.6894176   -2.7367116 
C    -1.3091231    2.8669603    0.9924085 
H    -1.9786462    3.3904772    0.2994395 
H    -0.9002190    1.9779348    0.4853753 
H    -1.8795521    2.5434080    1.8721827 
C    -0.2125333    3.7260182    1.3947280 
N     0.6815304    4.4077425    1.6936857 
C    -3.8447437    1.4327872   -2.7665795 
H    -4.8536012    1.4984908   -3.1949190 
H    -3.2179411    2.2717275   -3.1029150 
H    -3.3869338    0.4801963   -3.0727757 
C    -3.9305842    1.4562957   -1.3217790 
N    -3.9885175    1.4680356   -0.1606807 
C     4.0564042    0.6118565   -2.4500043 
H     4.9587741    0.7884691   -1.8501480 
H     3.2093794    0.4526772   -1.7580353 
H     4.1898164   -0.2941801   -3.0551442 
C     3.7608375    1.7366531   -3.3136612 
N     3.4868328    2.6403058   -3.9940578 
C     3.5606190    2.7084714    1.2819149 
H     2.9198859    1.9743539    0.7614092 
H     3.0091918    3.6567946    1.3477879 
H     4.4897225    2.8402129    0.7123001 
C     3.8572086    2.2215260    2.6144344 
N     4.0690326    1.8120045    3.6827599 
C     3.6468430   -1.2420613    2.1234044 
H     3.7484349   -2.3291416    2.2360310 
H     3.7337065   -0.7582158    3.1049176 
H     2.6526890   -1.0188948    1.7035480 
C     4.6613341   -0.7216289    1.2268340 
N     5.4544505   -0.3030825    0.4855942 
C    -2.0837245   -0.8927330    1.4635687 
H    -1.0815452   -0.6176134    1.0921183 
H    -2.8271795   -0.2451791    0.9763396 
H    -2.1249174   -0.7333363    2.5483924 
C    -2.3456728   -2.2815232    1.1537601 
N    -2.5281344   -3.3980249    0.8810061 
