# Supplementary material for: Systematic Evaluation of a Cluster-Continuum-Model Workflow to Compute the Free Energies of Solvation of Ions in Different Solvents
Source: J Phys Chem A. 2026 Apr 28;130(18):3726–42. doi: 10.1021/acs.jpca.6c00886 (PMC13158995; doi:10.1021/acs.jpca.6c00886)
Supplement: Supplementary file 1 [file jp6c00886_si_001.zip › SI_xyz/Br-/acetonitrile/elec/Br-_acetonitrile_15]

91
Energy [ha]: -4565.891344259, chem. Pot. [kJ/mol]: 1422.13, free energy of solvation [kcal/mol]: -53.3957
Br   -1.3792865    0.0664149   -0.0089135 
C     4.7815878    0.5617580    2.7025845 
H     5.3693274    0.9564944    3.5427651 
H     4.5612277    1.3794801    2.0001084 
H     3.8381248    0.1513089    3.0898096 
C     5.5320538   -0.4706352    2.0164618 
N     6.1385304   -1.2929947    1.4593470 
C     3.7275699    3.9924598   -2.0047680 
H     4.2144891    4.9704697   -2.1184432 
H     4.0946094    3.3073378   -2.7829071 
H     2.6372895    4.1170303   -2.0837766 
C     4.0387721    3.4297414   -0.7055805 
N     4.2714162    2.9667204    0.3347581 
C     1.3094659    2.2245650    1.9248733 
H     0.6222515    1.6848369    1.2530115 
H     2.2052492    2.5207668    1.3623700 
H     1.6051144    1.5416649    2.7331160 
C     0.6486189    3.3909141    2.4734472 
N     0.0888449    4.3131110    2.9106549 
C    -1.7998193    3.7897197    0.1245318 
H    -1.7226590    4.3471688    1.0671169 
H    -2.6279529    4.1782094   -0.4829506 
H    -1.9845154    2.7259959    0.3489886 
C    -0.5566508    3.8870479   -0.6122349 
N     0.4393019    3.9335965   -1.2105147 
C    -3.4851516   -1.6320285   -2.6441330 
H    -2.7151763   -1.1494341   -2.0173029 
H    -3.1866594   -2.6710780   -2.8370355 
H    -3.5621495   -1.0900939   -3.5952581 
C    -4.7511864   -1.6097454   -1.9379102 
N    -5.7545282   -1.5709676   -1.3502624 
C    -4.4382975   -1.1794291    1.7391564 
H    -5.0373834   -1.9696609    1.2692966 
H    -5.0897014   -0.3365346    2.0031136 
H    -3.6825913   -0.8246392    1.0176024 
C    -3.7490986   -1.6663862    2.9173534 
N    -3.1582147   -2.0473096    3.8447602 
C    -4.7536053    1.6506034   -0.5335945 
H    -4.9722293    2.2286205    0.3750743 
H    -5.5574113    0.9254957   -0.7183468 
H    -3.8133970    1.0962734   -0.3624948 
C    -4.5816630    2.5222016   -1.6776750 
N    -4.4045936    3.2153527   -2.5960554 
C     0.2193197   -1.8153500    2.7858028 
H    -0.6817429   -2.0859480    3.3553401 
H    -0.0878082   -1.2439750    1.8924417 
H     0.7328956   -2.7263764    2.4512036 
C     1.1031047   -1.0080236    3.5979951 
N     1.8049189   -0.3391811    4.2422567 
C     1.8490246    0.7273145   -1.6268363 
H     1.0904737    0.1557900   -2.1760823 
H     1.4093882    1.6913787   -1.3346132 
H     2.7161451    0.9002414   -2.2783594 
C     2.2599534   -0.0092506   -0.4494042 
N     2.6012793   -0.5977932    0.4928400 
C     3.8162805   -3.6437045    0.5675281 
H     4.4783341   -4.0869813    1.3220637 
H     4.1857625   -3.8759386   -0.4393384 
H     3.8078026   -2.5516705    0.6924308 
C     2.4640724   -4.1428017    0.7134180 
N     1.3733109   -4.5258716    0.8393180 
C    -1.8896176    1.2800918    3.4985495 
H    -1.3844665    0.8781906    2.6048732 
H    -1.2769424    2.0763122    3.9406597 
H    -2.0272840    0.4649591    4.2205617 
C    -3.1755910    1.8093365    3.0876027 
N    -4.2038462    2.2215863    2.7330730 
C     0.2412495   -2.6806706   -2.1608995 
H    -0.2036084   -3.6634808   -1.9579046 
H     0.0104923   -2.0013227   -1.3233114 
H    -0.2006982   -2.2612665   -3.0768193 
C     1.6737879   -2.8081637   -2.3292951 
N     2.8233524   -2.9024154   -2.4765183 
C     5.5934797   -1.1164799   -1.9161371 
H     5.7287978   -0.9888138   -0.8320266 
H     4.7417139   -1.7912376   -2.0983874 
H     6.5041324   -1.5678519   -2.3332526 
C     5.3378873    0.1587571   -2.5548380 
N     5.1113788    1.1738503   -3.0757413 
C    -1.3333914    1.7597028   -3.2837277 
H    -2.2894638    2.1843314   -3.6184970 
H    -1.4156104    1.4965869   -2.2142250 
H    -0.5423437    2.5119648   -3.3973835 
C    -1.0068559    0.5545013   -4.0184326 
N    -0.7456410   -0.4366344   -4.5696198 
C    -1.8900237   -3.6778704    0.6989419 
H    -0.8762424   -4.0703365    0.8732539 
H    -1.8247452   -2.5852073    0.5568436 
H    -2.5155116   -3.8868727    1.5765947 
C    -2.4488143   -4.2885169   -0.4905186 
N    -2.8732774   -4.7586744   -1.4667546 
