# Supplementary material for: Systematic Evaluation of a Cluster-Continuum-Model Workflow to Compute the Free Energies of Solvation of Ions in Different Solvents
Source: J Phys Chem A. 2026 Apr 28;130(18):3726–42. doi: 10.1021/acs.jpca.6c00886 (PMC13158995; doi:10.1021/acs.jpca.6c00886)
Supplement: Supplementary file 1 [file jp6c00886_si_001.zip › SI_xyz/Br-/acetonitrile/elec/Br-_acetonitrile_17]

103
Energy [ha]: -4831.428788028, chem. Pot. [kJ/mol]: 1613.26, free energy of solvation [kcal/mol]: -55.95723
Br   -1.9254223   -0.2402275   -0.0023079 
C    -2.7416188    3.1191582   -1.3875726 
H    -2.7228045    2.0841853   -1.0023035 
H    -3.5304764    3.6791699   -0.8673342 
H    -2.9414471    3.0872421   -2.4674582 
C    -1.4473934    3.7183485   -1.1435857 
N    -0.4001417    4.1815148   -0.9403859 
C    -2.7339645   -2.3563855    2.9719984 
H    -1.8930434   -2.4725641    3.6698662 
H    -3.1585342   -3.3479296    2.7676653 
H    -2.3507614   -1.9232881    2.0313110 
C    -3.7415719   -1.4719506    3.5206976 
N    -4.5462077   -0.7429382    3.9389441 
C    -0.2046258   -3.0418684   -1.9472693 
H    -0.0907404   -3.9517883   -1.3436036 
H    -0.4038985   -2.1930155   -1.2723671 
H    -1.0661661   -3.1546180   -2.6221881 
C     0.9890463   -2.8010535   -2.7302961 
N     1.9391477   -2.6084567   -3.3735150 
C     1.2149150   -3.8344556    1.7560064 
H     0.4363609   -4.5408852    1.4320875 
H     1.3473586   -3.0500805    0.9956425 
H     2.1781808   -4.3454432    1.8878630 
C     0.8191124   -3.2182110    3.0053124 
N     0.4819221   -2.7178017    4.0000079 
C     4.1845946   -0.1096060   -3.1221913 
H     3.7855072    0.4861168   -3.9542109 
H     5.1083175   -0.6207349   -3.4214941 
H     3.4364666   -0.8698911   -2.8534701 
C     4.4524102    0.7627286   -1.9984971 
N     4.6525461    1.4766842   -1.1029917 
C     5.1580985    2.9260061    1.8196919 
H     4.3681523    2.4690728    2.4347958 
H     5.3310255    2.2811310    0.9453697 
H     6.0794750    3.0191506    2.4099527 
C     4.7253034    4.2300847    1.3528237 
N     4.3610807    5.2647700    0.9646966 
C    -4.3194421   -0.5525521   -2.8711513 
H    -4.4491819    0.2924516   -3.5594842 
H    -5.2939874   -0.9637996   -2.5753504 
H    -3.7851103   -0.2027177   -1.9710367 
C    -3.5146831   -1.5823542   -3.4970963 
N    -2.8525729   -2.4153086   -3.9672786 
C    -0.1192165    0.4739805    3.2852400 
H    -0.6036995    0.2990190    2.3076524 
H    -0.0682846   -0.4814743    3.8278894 
H    -0.7063003    1.2088873    3.8517135 
C     1.2184162    0.9848350    3.0838362 
N     2.2914579    1.3991677    2.9089013 
C     4.2424948   -3.6053733   -1.1149919 
H     3.9948252   -4.0089067   -2.1052107 
H     4.4269025   -4.4189780   -0.4019408 
H     3.3914534   -3.0070499   -0.7592754 
C     5.4123745   -2.7517631   -1.2017144 
N     6.3361300   -2.0483166   -1.2746937 
C    -3.4804916   -3.5887718   -0.5796189 
H    -4.4926512   -3.6738415   -0.1630988 
H    -3.1350135   -2.5448397   -0.4688516 
H    -3.5176978   -3.8316862   -1.6498473 
C    -2.5523096   -4.4659088    0.1047702 
N    -1.7849886   -5.1454210    0.6557438 
C     2.7784278    4.3168173   -2.0495286 
H     1.8506872    4.5672372   -1.5143931 
H     3.5133153    3.9124249   -1.3409930 
H     3.1918358    5.2253604   -2.5060631 
C     2.4819224    3.3250728   -3.0643875 
N     2.2309403    2.5113293   -3.8568666 
C    -0.4082302    0.2682929   -3.5815117 
H     0.5414203    0.8103279   -3.6993661 
H    -0.5900710    0.0466029   -2.5168337 
H    -0.3563987   -0.6776249   -4.1355961 
C    -1.5024086    1.0767054   -4.0816686 
N    -2.3936473    1.7234988   -4.4567149 
C     1.1791047    4.5460487    1.9932788 
H     0.7931234    4.5809050    0.9632252 
H     1.6043650    5.5231095    2.2546092 
H     1.9722049    3.7902589    2.0561218 
C     0.1095307    4.1828613    2.9018692 
N    -0.7457475    3.8706341    3.6253341 
C     1.3445922    1.3115811   -0.3627494 
H     1.9953935    1.9529981    0.2424672 
H     1.4084435    1.6217568   -1.4127925 
H     0.3000212    1.4034078   -0.0324028 
C     1.7607571   -0.0673008   -0.2289243 
N     2.0927061   -1.1761214   -0.1265872 
C    -3.4549538    2.2043607    2.5208577 
H    -3.9692142    1.5949271    3.2773482 
H    -2.9097639    1.5228237    1.8445295 
H    -2.7335254    2.8736085    3.0125088 
C    -4.4146244    2.9691951    1.7509331 
N    -5.1770376    3.5643258    1.1030503 
C     4.8076169   -0.7396786    1.8091160 
H     3.9404198   -0.1840692    2.1929908 
H     5.7121482   -0.4068282    2.3361497 
H     4.9220847   -0.5210658    0.7392191 
C     4.6212107   -2.1641494    2.0094986 
N     4.4777702   -3.3070525    2.1683309 
C    -5.6265348   -0.0153521    0.7566901 
H    -4.5387482    0.0234893    0.5675550 
H    -6.0906762    0.8995922    0.3659243 
H    -5.7839123   -0.0670474    1.8427191 
C    -6.1773278   -1.1912725    0.1134766 
N    -6.5893598   -2.1423491   -0.4160673 
