# Supplementary material for: Systematic Evaluation of a Cluster-Continuum-Model Workflow to Compute the Free Energies of Solvation of Ions in Different Solvents
Source: J Phys Chem A. 2026 Apr 28;130(18):3726–42. doi: 10.1021/acs.jpca.6c00886 (PMC13158995; doi:10.1021/acs.jpca.6c00886)
Supplement: Supplementary file 1 [file jp6c00886_si_001.zip › SI_xyz/Br-/acetonitrile/elec/Br-_acetonitrile_2]

13
Energy [ha]: -2839.850537768, chem. Pot. [kJ/mol]: 126.95, free energy of solvation [kcal/mol]: -55.79554
Br   -1.9700324    0.0819007    0.1392418 
C     1.0278508    1.5422631   -1.0643123 
H     0.7954752    2.3441273   -1.7786242 
H     1.4740319    0.6962778   -1.6055734 
H     0.0696328    1.1918933   -0.6047972 
C     1.9500009    2.0228485   -0.0554856 
N     2.6833147    2.3979913    0.7684331 
C     1.1661968   -1.2972869    1.0288636 
H     1.0037402   -2.1091706    1.7510704 
H     1.6443653   -0.4503000    1.5403761 
H     0.1674203   -0.9570893    0.6556694 
C     2.0065618   -1.7553406   -0.0586086 
N     2.6716733   -2.1122940   -0.9461103 
