# Supplementary material for: Systematic Evaluation of a Cluster-Continuum-Model Workflow to Compute the Free Energies of Solvation of Ions in Different Solvents
Source: J Phys Chem A. 2026 Apr 28;130(18):3726–42. doi: 10.1021/acs.jpca.6c00886 (PMC13158995; doi:10.1021/acs.jpca.6c00886)
Supplement: Supplementary file 1 [file jp6c00886_si_001.zip › SI_xyz/Br-/acetonitrile/elec/Br-_acetonitrile_3]

19
Energy [ha]: -2972.625816061, chem. Pot. [kJ/mol]: 223.54, free energy of solvation [kcal/mol]: -52.94308
Br    2.0952459    0.0241765    0.0435009 
C    -1.1355309   -0.1719147   -1.5830634 
H    -1.2406631    0.5961874   -2.3603866 
H    -1.8277470    0.0659857   -0.7641378 
H    -0.0940736   -0.1404994   -1.1897843 
C    -1.4398597   -1.4852404   -2.1156239 
N    -1.6745954   -2.5506352   -2.5233975 
C    -0.2284899   -2.4555702    1.0509349 
H    -0.5675712   -2.9716079    0.1420764 
H     0.5578736   -1.7130076    0.7683822 
H     0.2091326   -3.1866847    1.7443299 
C    -1.3383964   -1.7702654    1.6793690 
N    -2.2148589   -1.1857715    2.1764547 
C    -0.6182206    1.9687358    1.4253897 
H    -1.2563340    1.1941960    1.8749059 
H     0.2443215    1.4646651    0.9330336 
H    -0.2299017    2.6208327    2.2199121 
C    -1.3800672    2.7478159    0.4692648 
N    -1.9904192    3.3632263   -0.3086955 
