# Supplementary material for: Systematic Evaluation of a Cluster-Continuum-Model Workflow to Compute the Free Energies of Solvation of Ions in Different Solvents
Source: J Phys Chem A. 2026 Apr 28;130(18):3726–42. doi: 10.1021/acs.jpca.6c00886 (PMC13158995; doi:10.1021/acs.jpca.6c00886)
Supplement: Supplementary file 1 [file jp6c00886_si_001.zip › SI_xyz/Br-/acetonitrile/elec/Br-_acetonitrile_4]

25
Energy [ha]: -3105.4004059, chem. Pot. [kJ/mol]: 318.48, free energy of solvation [kcal/mol]: -50.92106
Br   -0.1236355    1.6539950   -0.9301229 
C    -1.0786989   -1.8089342   -0.5454478 
H    -0.8415312   -0.7405095   -0.7485926 
H    -1.8962102   -2.1252549   -1.2060110 
H    -1.4120122   -1.9073832    0.4966101 
C     0.1068952   -2.6109498   -0.7667306 
N     1.0823910   -3.2225371   -0.9423347 
C     1.2433828   -0.3165922    1.7885347 
H     2.0519817    0.1615840    2.3562108 
H     1.6406374   -1.2207848    1.3076652 
H     0.8888691    0.3836611    1.0000394 
C     0.1348794   -0.6614857    2.6550000 
N    -0.7800280   -0.9278434    3.3245516 
C    -3.0123760    0.8243834    1.1246602 
H    -3.5518137    1.7355705    1.4175358 
H    -2.5701693    0.3630405    2.0195383 
H    -2.1887425    1.1085620    0.4349337 
C    -3.9185487   -0.1073547    0.4814671 
N    -4.6327877   -0.8632511   -0.0421263 
C     2.9650082   -0.2065020   -1.4452636 
H     2.6268415   -1.2524463   -1.4740764 
H     2.0767756    0.4434850   -1.2918102 
H     3.4234071    0.0510248   -2.4099429 
C     3.9234594   -0.0235537   -0.3724779 
N     4.6800622    0.1237951    0.5001716 
