# Supplementary material for: Systematic Evaluation of a Cluster-Continuum-Model Workflow to Compute the Free Energies of Solvation of Ions in Different Solvents
Source: J Phys Chem A. 2026 Apr 28;130(18):3726–42. doi: 10.1021/acs.jpca.6c00886 (PMC13158995; doi:10.1021/acs.jpca.6c00886)
Supplement: Supplementary file 1 [file jp6c00886_si_001.zip › SI_xyz/Br-/acetonitrile/elec/Br-_acetonitrile_5]

31
Energy [ha]: -3238.173537087, chem. Pot. [kJ/mol]: 414.05, free energy of solvation [kcal/mol]: -49.89143
Br    1.5784058    0.1574321    0.7638576 
C     0.3379117   -2.7792452    2.4341056 
H     1.0827202   -3.3346733    3.0199514 
H     0.8211198   -1.8817474    1.9900993 
H    -0.4722371   -2.4478603    3.0985027 
C    -0.1944951   -3.6157614    1.3766129 
N    -0.6221148   -4.2634412    0.5089394 
C     0.5094296    1.8204846   -2.3097724 
H     0.6839811    2.9045282   -2.3323348 
H     1.0466675    1.3865021   -1.4422248 
H     0.8840776    1.3564935   -3.2323121 
C    -0.9064322    1.5524058   -2.1559653 
N    -2.0362199    1.3195081   -2.0006040 
C    -0.8142876    2.8872642    1.0822952 
H    -0.9416245    3.1935607    2.1291545 
H    -1.7599579    2.4726222    0.7091554 
H    -0.0386434    2.0943721    1.0353686 
C    -0.4222302    4.0201578    0.2659811 
N    -0.0973041    4.9160563   -0.4022785 
C     0.1484571   -1.8157580   -2.0058081 
H    -0.8822443   -1.4358561   -2.0136251 
H     0.1310990   -2.8855928   -1.7581641 
H     0.7099107   -1.2783353   -1.2151622 
C     0.7571297   -1.5870977   -3.3020347 
N     1.2442513   -1.3791223   -4.3387426 
C    -1.9993669   -0.7093215    0.7392158 
H    -2.5345722   -0.0301388    0.0612729 
H    -0.9282449   -0.4189177    0.7473177 
H    -2.0803238   -1.7349411    0.3536045 
C    -2.5378690   -0.6455533    2.0833823 
N    -2.9484450   -0.6016366    3.1720509 
