# Supplementary material for: Systematic Evaluation of a Cluster-Continuum-Model Workflow to Compute the Free Energies of Solvation of Ions in Different Solvents
Source: J Phys Chem A. 2026 Apr 28;130(18):3726–42. doi: 10.1021/acs.jpca.6c00886 (PMC13158995; doi:10.1021/acs.jpca.6c00886)
Supplement: Supplementary file 1 [file jp6c00886_si_001.zip › SI_xyz/Br-/acetonitrile/elec/Br-_acetonitrile_6]

37
Energy [ha]: -3370.947268448, chem. Pot. [kJ/mol]: 515.8, free energy of solvation [kcal/mol]: -49.35839
Br    0.0291991   -0.1901703   -1.5559842 
C    -3.5443607   -0.3688084   -0.7605923 
H    -2.4823005   -0.3876319   -1.0790836 
H    -4.1394140   -0.9654996   -1.4651702 
H    -3.8899981    0.6747925   -0.7792900 
C    -3.6648875   -0.9087919    0.5790850 
N    -3.7372443   -1.3373094    1.6590326 
C    -0.9795863    3.2908400   -1.5803807 
H    -0.5669718    2.2647042   -1.6749229 
H    -0.9540161    3.7823283   -2.5623335 
H    -0.3648734    3.8539038   -0.8652519 
C    -2.3431007    3.2067093   -1.0960658 
N    -3.4343955    3.1058236   -0.7041907 
C     2.8583494   -2.2966972   -0.3630309 
H     2.0382277   -1.7106936   -0.8205271 
H     2.8370337   -3.3164386   -0.7685829 
H     2.6892595   -2.3475976    0.7205163 
C     4.1352909   -1.6614401   -0.6289213 
N     5.1514852   -1.1315783   -0.8323833 
C    -0.3570036   -2.4591260    1.3966284 
H    -1.4001530   -2.4713587    1.7416645 
H     0.2670739   -1.9384456    2.1375549 
H    -0.3041028   -1.8899571    0.4495050 
C     0.1337473   -3.8089183    1.1943033 
N     0.5431500   -4.8849272    1.0215372 
C     2.6412406    1.2764710    0.5598711 
H     1.9539924    1.0046821   -0.2647592 
H     2.5104730    2.3399272    0.8000178 
H     3.6751514    1.0783862    0.2467309 
C     2.3050809    0.4685328    1.7154865 
N     2.0101074   -0.1965890    2.6236507 
C    -1.1059410    1.2605209    1.6785471 
H    -2.1896884    1.4332436    1.6826256 
H    -0.8256081    0.7301833    0.7469833 
H    -0.8305611    0.6332469    2.5356793 
C    -0.3958428    2.5227126    1.7322268 
N     0.1864752    3.5305336    1.7365938 
