# Supplementary material for: Systematic Evaluation of a Cluster-Continuum-Model Workflow to Compute the Free Energies of Solvation of Ions in Different Solvents
Source: J Phys Chem A. 2026 Apr 28;130(18):3726–42. doi: 10.1021/acs.jpca.6c00886 (PMC13158995; doi:10.1021/acs.jpca.6c00886)
Supplement: Supplementary file 1 [file jp6c00886_si_001.zip › SI_xyz/Br-/acetonitrile/elec/Br-_acetonitrile_7]

43
Energy [ha]: -3503.720463318, chem. Pot. [kJ/mol]: 611.77, free energy of solvation [kcal/mol]: -48.67782
Br   -0.1687232    0.3066062    1.2111721 
C    -2.7248158   -2.1974204    0.2935455 
H    -2.1339808   -1.4054041    0.7903117 
H    -3.6664548   -1.7649957   -0.0698613 
H    -2.9241261   -3.0032194    1.0126982 
C    -1.9572367   -2.7057302   -0.8264207 
N    -1.3183192   -3.0954038   -1.7173596 
C     1.6650447   -1.4589986   -1.5024301 
H     1.0056098   -2.1928754   -1.9866974 
H     1.0805715   -0.9331882   -0.7237978 
H     2.0028732   -0.7145722   -2.2373155 
C     2.7976803   -2.1205154   -0.8860437 
N     3.6981846   -2.6419243   -0.3637166 
C     1.0807340    3.1927161   -0.7343392 
H     0.6726245    2.5068003    0.0311884 
H     1.8608835    3.8171788   -0.2786364 
H     0.2612671    3.8219042   -1.1086265 
C     1.6404731    2.4013628   -1.8117838 
N     2.0828680    1.7412464   -2.6621720 
C     0.6051702   -3.3339795    1.5018493 
H     0.6276386   -3.6532464    0.4516708 
H     0.4180256   -2.2443706    1.5340237 
H     1.5842992   -3.5407443    1.9526247 
C    -0.4487922   -4.0419189    2.2043766 
N    -1.3106499   -4.5990020    2.7532493 
C    -3.1222266    2.3988868    0.6570061 
H    -3.9403049    1.7770964    0.2693764 
H    -2.2908857    1.7376753    0.9721574 
H    -3.4713743    2.9772481    1.5229740 
C    -2.6509887    3.2896416   -0.3856749 
N    -2.2470749    3.9887183   -1.2235932 
C     3.4933905    0.8275704    0.7539276 
H     3.6290306    0.6719963   -0.3244508 
H     4.1029103    0.0903593    1.2921619 
H     2.4286143    0.6617760    1.0032552 
C     3.8858449    2.1796512    1.1055888 
N     4.1854309    3.2718208    1.3734328 
C    -1.4214211    0.5318644   -2.2744928 
H    -0.9309408    0.4816775   -1.2831068 
H    -1.0096369   -0.2610930   -2.9115453 
H    -1.2168980    1.5120928   -2.7234205 
C    -2.8481647    0.3449604   -2.1009201 
N    -3.9878511    0.1946349   -1.9193240 
