# Supplementary material for: Systematic Evaluation of a Cluster-Continuum-Model Workflow to Compute the Free Energies of Solvation of Ions in Different Solvents
Source: J Phys Chem A. 2026 Apr 28;130(18):3726–42. doi: 10.1021/acs.jpca.6c00886 (PMC13158995; doi:10.1021/acs.jpca.6c00886)
Supplement: Supplementary file 1 [file jp6c00886_si_001.zip › SI_xyz/Br-/acetonitrile/elec/Br-_acetonitrile_8]

49
Energy [ha]: -3636.492887973, chem. Pot. [kJ/mol]: 711.59, free energy of solvation [kcal/mol]: -48.58026
Br    0.0876880   -0.9099739   -0.1823213 
C     3.2688166   -0.8377173   -2.1458504 
H     3.6458049    0.1770482   -1.9643321 
H     3.1378892   -0.9775867   -3.2265621 
H     2.2873941   -0.9403076   -1.6478432 
C     4.2027422   -1.8089280   -1.6070057 
N     4.9478046   -2.5797484   -1.1544087 
C    -3.1525312   -2.6111847   -0.5410066 
H    -3.1272587   -3.6008770   -1.0170179 
H    -3.7976322   -1.9486347   -1.1349202 
H    -2.1290915   -2.1905132   -0.5335573 
C    -3.6370967   -2.7245145    0.8212220 
N    -4.0052578   -2.8105286    1.9217629 
C     1.3615050    2.3099083   -1.6053191 
H     2.2978919    2.6135931   -1.1172124 
H     0.5952411    3.0880100   -1.4813840 
H     1.0018297    1.3897068   -1.1090816 
C     1.5838294    2.0378347   -3.0116044 
N     1.7514861    1.7912098   -4.1369460 
C    -1.4473736    0.5532227   -3.2269159 
H    -1.4018137    1.6452312   -3.1250811 
H    -0.8541741    0.0965890   -2.4124192 
H    -1.0120664    0.2669920   -4.1926768 
C    -2.8213898    0.1030305   -3.1203155 
N    -3.9189532   -0.2652147   -3.0005532 
C    -2.9185683    1.2433575    0.2016426 
H    -3.8111165    0.9437368   -0.3628730 
H    -2.1753085    0.4261466    0.1660084 
H    -3.1802085    1.4317645    1.2518210 
C    -2.3247215    2.4249504   -0.3914172 
N    -1.8217418    3.3564018   -0.8748687 
C    -1.3024432   -1.1431427    3.3171918 
H    -0.5200941   -1.2687829    4.0771271 
H    -2.0433053   -1.9515114    3.3835097 
H    -0.8332025   -1.1785504    2.3168892 
C    -1.9575807    0.1377438    3.4938816 
N    -2.4774190    1.1728220    3.6056903 
C     3.3154970   -0.8240339    1.6389422 
H     4.0966240   -1.5396090    1.3495221 
H     3.2480514   -0.7447269    2.7319982 
H     2.3429697   -1.1698935    1.2467794 
C     3.5998718    0.4798375    1.0718583 
N     3.8083025    1.5237774    0.6024386 
C     0.5215552    2.0683190    2.0333628 
H    -0.3993323    2.5876916    2.3275994 
H     1.2386884    2.7802857    1.6055211 
H     0.2790373    1.3079971    1.2690927 
C     1.1062573    1.4017879    3.1809100 
N     1.5731890    0.8375849    4.0849563 
