# Supplementary material for: Systematic Evaluation of a Cluster-Continuum-Model Workflow to Compute the Free Energies of Solvation of Ions in Different Solvents
Source: J Phys Chem A. 2026 Apr 28;130(18):3726–42. doi: 10.1021/acs.jpca.6c00886 (PMC13158995; doi:10.1021/acs.jpca.6c00886)
Supplement: Supplementary file 1 [file jp6c00886_si_001.zip › SI_xyz/Br-/acetonitrile/elec/Br-_acetonitrile_9]

55
Energy [ha]: -3769.264304722, chem. Pot. [kJ/mol]: 805.73, free energy of solvation [kcal/mol]: -48.46957
Br   -0.0924653    0.1507734   -0.5273030 
C     0.7236640    3.7683230   -0.1832676 
H     1.1340405    3.9710791    0.8155986 
H    -0.1734905    4.3831743   -0.3372742 
H     0.4279564    2.7054340   -0.2365079 
C     1.7165040    4.0326476   -1.2069009 
N     2.5135586    4.2159577   -2.0348199 
C    -0.6492411   -2.2100495    2.2755380 
H    -0.7258143   -3.1711270    1.7465917 
H    -1.5614588   -2.0331804    2.8611160 
H    -0.5533512   -1.4161842    1.5122865 
C     0.5181937   -2.1975097    3.1342235 
N     1.4685768   -2.1697107    3.8052655 
C    -1.5104858    1.8328890    2.4372885 
H    -1.7619663    2.8848958    2.2504202 
H    -0.9894544    1.7499497    3.3993124 
H    -0.8441938    1.4818653    1.6303461 
C    -2.7096777    1.0184058    2.4214818 
N    -3.6603615    0.3484955    2.3817425 
C    -3.2229919   -1.8656233   -0.1417558 
H    -2.2587451   -1.3269285   -0.1656051 
H    -3.8579713   -1.3912392    0.6193912 
H    -3.0332953   -2.9115306    0.1324563 
C    -3.8396536   -1.7962514   -1.4523720 
N    -4.3142586   -1.7296245   -2.5129044 
C     2.4954019   -2.4636486    0.0346898 
H     3.4111147   -2.0907493    0.5109709 
H     1.7091324   -1.6944756    0.1216519 
H     2.1559257   -3.3810854    0.5320490 
C     2.7306778   -2.7128845   -1.3746946 
N     2.8927477   -2.8934883   -2.5126057 
C     3.1054205    0.7628224   -2.3360559 
H     3.2308345    1.8067050   -2.6557059 
H     3.3224144    0.0765016   -3.1652288 
H     2.0593384    0.6150868   -2.0158945 
C     3.9817608    0.4752103   -1.2175859 
N     4.6649676    0.2377505   -0.3061778 
C    -3.3776686    1.7062798   -1.0562723 
H    -4.0999117    1.1822319   -0.4169257 
H    -3.7868181    1.7894113   -2.0712926 
H    -2.4404163    1.1218178   -1.0876290 
C    -3.0920025    3.0170079   -0.5044565 
N    -2.8369982    4.0561334   -0.0474522 
C     2.4422115    0.8055662    2.2008237 
H     2.4592034   -0.0007258    2.9473247 
H     1.7252201    0.5363053    1.4049102 
H     3.4362247    0.9028677    1.7430146 
C     2.0276548    2.0526793    2.8112753 
N     1.6678851    3.0546121    3.2825170 
C    -0.5537136   -2.8274785   -2.6148022 
H     0.3079733   -3.0919452   -3.2417995 
H    -1.4899828   -2.9484708   -3.1758246 
H    -0.4507770   -1.7739577   -2.3006518 
C    -0.5701003   -3.6563102   -1.4252045 
N    -0.5889963   -4.2961594   -0.4535971 
