# Supplementary material for: Systematic Evaluation of a Cluster-Continuum-Model Workflow to Compute the Free Energies of Solvation of Ions in Different Solvents
Source: J Phys Chem A. 2026 Apr 28;130(18):3726–42. doi: 10.1021/acs.jpca.6c00886 (PMC13158995; doi:10.1021/acs.jpca.6c00886)
Supplement: Supplementary file 1 [file jp6c00886_si_001.zip › SI_xyz/Br-/acetonitrile/gas/Br-_acetonitrile_1]

7
Energy [ha]: -2707.075124799, chem. Pot. [kJ/mol]: 32.98
Br    1.4817122    0.0337369   -0.0000665 
C    -1.8510288   -0.8867530    0.0000399 
H    -1.8494264   -1.5268240    0.8931036 
H    -1.8494368   -1.5270118   -0.8928881 
H    -0.8810783   -0.3190287   -0.0000212 
C    -3.0222231   -0.0353035   -0.0000381 
N    -3.9624532    0.6542061   -0.0001041 
