# Supplementary material for: Systematic Evaluation of a Cluster-Continuum-Model Workflow to Compute the Free Energies of Solvation of Ions in Different Solvents
Source: J Phys Chem A. 2026 Apr 28;130(18):3726–42. doi: 10.1021/acs.jpca.6c00886 (PMC13158995; doi:10.1021/acs.jpca.6c00886)
Supplement: Supplementary file 1 [file jp6c00886_si_001.zip › SI_xyz/Br-/acetonitrile/gas/Br-_acetonitrile_10]

61
Energy [ha]: -3902.03596857, chem. Pot. [kJ/mol]: 894.37
Br    0.0433402    0.0101294   -0.1163609 
C    -1.6245072   -3.3509888   -0.2460380 
H    -1.5915252   -3.8335212   -1.2313924 
H    -2.6671121   -3.1339424    0.0202541 
H    -1.0780896   -2.3930877   -0.3043641 
C    -1.0237426   -4.1910407    0.7710781 
N    -0.5267138   -4.8417450    1.5979696 
C     1.9362445    0.9104340    2.9583381 
H     2.8503057    1.4886058    2.7655440 
H     1.4646692    0.6726316    1.9887131 
H     1.2201025    1.5091152    3.5385489 
C     2.2476033   -0.3209735    3.6574036 
N     2.4858609   -1.3230692    4.1992415 
C     3.4027036    0.7305243   -1.4258254 
H     4.0711366   -0.1267014   -1.5797792 
H     2.3978740    0.3546040   -1.1665506 
H     3.3198778    1.3122363   -2.3543418 
C     3.8724363    1.5638319   -0.3367138 
N     4.2133533    2.2318629    0.5534107 
C     2.2866923   -2.7391938    0.9425906 
H     3.0499777   -2.4899713    1.6909328 
H     1.5341082   -1.9332874    0.9201814 
H     1.7912740   -3.6751562    1.2340823 
C     2.8687474   -2.8540203   -0.3806666 
N     3.3189460   -2.9216203   -1.4515989 
C    -3.4149611   -0.5957609   -1.4521295 
H    -3.4119409   -1.3626043   -2.2390037 
H    -2.3760340   -0.4530900   -1.1075588 
H    -4.0094156   -0.9322424   -0.5912745 
C    -3.9334503    0.6574897   -1.9652436 
N    -4.3295442    1.6735181   -2.3716277 
C    -0.8704571    2.3709300   -2.8191412 
H    -1.6900610    2.1462623   -3.5134880 
H    -0.9089022    1.6641282   -1.9735683 
H    -1.0011802    3.3890656   -2.4279864 
C     0.4180930    2.2311337   -3.4695805 
N     1.4581711    2.0935928   -3.9730123 
C     0.7999945   -1.4713655   -3.3868494 
H     1.0017153   -0.7676861   -4.2051252 
H     0.7885836   -0.9138469   -2.4347187 
H     1.5999757   -2.2222890   -3.3346347 
C    -0.4921767   -2.1059779   -3.5570596 
N    -1.5378729   -2.6068405   -3.6578846 
C    -2.6789645    2.1151093    1.1555148 
H    -2.8321284    3.1183147    0.7371668 
H    -2.1175264    1.5037387    0.4316527 
H    -3.6463068    1.6345797    1.3492648 
C    -1.8981265    2.1840918    2.3761088 
N    -1.2490943    2.2264003    3.3406500 
C     0.9427661    3.5229502    0.7622698 
H     0.8945383    3.6411594    1.8524058 
H     0.7391169    2.4656944    0.5158965 
H     1.9525565    3.7763940    0.4148492 
C    -0.0558212    4.3617877    0.1298190 
N    -0.8739310    5.0083796   -0.3867207 
C    -1.2065213   -1.3471826    3.0503881 
H    -1.1626928   -0.7232063    3.9518598 
H    -0.9320962   -2.3813479    3.2961342 
H    -0.4952763   -0.9501161    2.3086526 
C    -2.5316444   -1.2965158    2.4630025 
N    -3.5804951   -1.2503324    1.9617656 
