# Supplementary material for: Systematic Evaluation of a Cluster-Continuum-Model Workflow to Compute the Free Energies of Solvation of Ions in Different Solvents
Source: J Phys Chem A. 2026 Apr 28;130(18):3726–42. doi: 10.1021/acs.jpca.6c00886 (PMC13158995; doi:10.1021/acs.jpca.6c00886)
Supplement: Supplementary file 1 [file jp6c00886_si_001.zip › SI_xyz/Br-/acetonitrile/gas/Br-_acetonitrile_12]

73
Energy [ha]: -4167.576709232, chem. Pot. [kJ/mol]: 1108.16
Br   -0.0055115    0.3494195    0.1386088 
C     3.2192119    2.0154623    1.2095407 
H     3.1391656    2.4665237    2.2081445 
H     2.2813681    1.4760991    0.9872122 
H     4.0454730    1.2910416    1.2000249 
C     3.4224067    3.0324493    0.1982196 
N     3.5536511    3.8355264   -0.6340124 
C    -0.4758283    2.6476496    3.1223325 
H    -1.2979774    2.2200597    3.7133182 
H    -0.7226462    3.6804968    2.8408161 
H    -0.3635467    2.0459330    2.2030646 
C     0.7636080    2.5981307    3.8706513 
N     1.7730311    2.5314935    4.4465477 
C     0.0284628    4.0101877   -0.8971295 
H     0.0554000    2.9304668   -0.6659135 
H    -0.3629671    4.1409605   -1.9157081 
H     1.0532739    4.4031319   -0.8458463 
C    -0.8259214    4.6748765    0.0658911 
N    -1.5205749    5.1750766    0.8545675 
C     2.8505281   -1.8638681   -0.8467109 
H     3.2177102   -1.6706961   -1.8638321 
H     2.5916495   -2.9266792   -0.7437723 
H     1.9345223   -1.2692295   -0.6801503 
C     3.8509130   -1.4811096    0.1275306 
N     4.6341896   -1.1518893    0.9230814 
C     1.8938139    1.6513062   -2.8873606 
H     2.6873285    2.3379593   -2.5613795 
H     1.2010069    2.1867176   -3.5511248 
H     1.3375245    1.3081459   -1.9967382 
C     2.4565660    0.5010404   -3.5636109 
N     2.9009796   -0.4422615   -4.0801193 
C     1.0333566   -3.2512752   -3.8839212 
H     1.0678460   -3.6917830   -2.8752729 
H     1.2035820   -4.0446956   -4.6245694 
H     1.8198540   -2.4879977   -3.9881723 
C    -0.2622987   -2.6397913   -4.1050647 
N    -1.3029789   -2.1485654   -4.2738698 
C    -3.2657334    2.0580302    0.9121873 
H    -3.2579618    3.1472104    0.7717334 
H    -3.5538411    1.8228951    1.9458589 
H    -2.2470431    1.6682703    0.7385026 
C    -4.1683192    1.4183760   -0.0231171 
N    -4.8599768    0.8821097   -0.7902843 
C    -0.3556980   -5.1907677    1.4925763 
H    -1.4272134   -4.9593216    1.3922162 
H    -0.2359621   -6.2600757    1.7143375 
H     0.0795271   -4.6043044    2.3172085 
C     0.3168871   -4.8678482    0.2498276 
N     0.8556699   -4.6086034   -0.7471992 
C    -2.0747858    0.9182336   -3.0039568 
H    -1.5017896    0.7229690   -2.0800384 
H    -3.1380842    1.0090006   -2.7426809 
H    -1.9365014    0.0655912   -3.6847579 
C    -1.5945465    2.1419663   -3.6109947 
N    -1.1785135    3.1263270   -4.0728053 
C    -1.9212200   -1.6430612    2.6859164 
H    -2.7093186   -2.2940435    2.2846451 
H    -1.3197094   -1.2464404    1.8486986 
H    -1.2661281   -2.2336698    3.3402906 
C    -2.4971818   -0.5311023    3.4146704 
N    -2.9467656    0.3824523    3.9778524 
C    -2.7913185   -1.9355242   -1.1742600 
H    -3.6675851   -1.2712280   -1.1782995 
H    -1.9294121   -1.3756462   -0.7709849 
H    -2.5562394   -2.2374857   -2.2046251 
C    -3.0481231   -3.0947669   -0.3466234 
N    -3.2446000   -4.0114175    0.3434096 
C     2.0071428   -0.7841405    3.1519263 
H     3.0544737   -0.8375704    2.8236627 
H     1.4011913   -0.3887550    2.3168917 
H     1.9263684   -0.0997601    4.0070664 
C     1.5277058   -2.1060985    3.4963291 
N     1.1172680   -3.1643763    3.7528468 
