# Supplementary material for: Systematic Evaluation of a Cluster-Continuum-Model Workflow to Compute the Free Energies of Solvation of Ions in Different Solvents
Source: J Phys Chem A. 2026 Apr 28;130(18):3726–42. doi: 10.1021/acs.jpca.6c00886 (PMC13158995; doi:10.1021/acs.jpca.6c00886)
Supplement: Supplementary file 1 [file jp6c00886_si_001.zip › SI_xyz/Br-/acetonitrile/gas/Br-_acetonitrile_14]

85
Energy [ha]: -4433.117279818, chem. Pot. [kJ/mol]: 1299.22
Br    1.2324987   -0.4581520    0.2307031 
C     3.3777215   -2.9650027   -1.4264813 
H     3.0874957   -2.8022879   -2.4745199 
H     2.9044303   -2.1698447   -0.8236597 
H     4.4683721   -2.8928925   -1.3222995 
C     2.9026617   -4.2550185   -0.9672946 
N     2.4960412   -5.2751959   -0.5826755 
C     0.6369602   -3.7754068    1.9344810 
H    -0.4220892   -4.0171459    2.0960099 
H     0.7028318   -2.8605586    1.3205900 
H     1.1206066   -4.5968159    1.3874225 
C     1.3121381   -3.5349770    3.1943759 
N     1.8631210   -3.3069234    4.1938281 
C     0.2418880    0.6156323   -3.1655617 
H     0.2395847    0.6374332   -2.0641893 
H     0.7255972    1.5241104   -3.5450599 
H    -0.7940563    0.5797043   -3.5223059 
C     0.9652459   -0.5629600   -3.6008624 
N     1.5606822   -1.5066139   -3.9301802 
C    -0.5169650   -3.1554028   -1.6734625 
H    -0.9700911   -3.9532070   -1.0710502 
H     0.0378508   -3.5814738   -2.5186060 
H     0.1795407   -2.5744590   -1.0465005 
C    -1.5477274   -2.2580231   -2.1529794 
N    -2.3648534   -1.5196642   -2.5259027 
C     0.9268535    0.0614738    3.9462467 
H     1.6498301    0.8247907    4.2660851 
H     1.1307572   -0.8836614    4.4683605 
H     1.0597731   -0.1016188    2.8614929 
C    -0.4288087    0.5030058    4.1937201 
N    -1.5234726    0.8635294    4.3553228 
C    -4.5005038    1.7303568    2.8734740 
H    -3.6283695    1.5269107    3.5138125 
H    -4.1601467    2.1488006    1.9152629 
H    -5.1579980    2.4523545    3.3763960 
C    -5.2207673    0.4997613    2.6040345 
N    -5.7846328   -0.4898460    2.3686971 
C    -5.4753571   -1.5758117   -0.9041201 
H    -5.5465096   -1.2299268    0.1375412 
H    -5.8606771   -2.6025529   -0.9576124 
H    -4.4231180   -1.5849783   -1.2225641 
C    -6.2374474   -0.7030084   -1.7784325 
N    -6.8310111    0.0030609   -2.4874673 
C     0.8946795    5.0822824   -2.4979803 
H     0.8659800    5.2690433   -1.4136803 
H     1.8063234    4.5120929   -2.7368449 
H     0.9122551    6.0397132   -3.0363470 
C    -0.2738960    4.3163294   -2.8872469 
N    -1.2045068    3.6935381   -3.2006396 
C    -0.8419000    2.4852123    1.1947736 
H    -1.7611747    2.4622967    0.5913183 
H    -0.2150203    1.6215005    0.9089591 
H    -1.1081427    2.3905293    2.2562423 
C    -0.1069019    3.7099887    0.9648967 
N     0.5063649    4.6804843    0.7732582 
C    -3.7971848    1.4974720   -2.9966192 
H    -4.8301838    1.6143965   -3.3498562 
H    -3.1381931    2.2582851   -3.4396108 
H    -3.4421702    0.4903238   -3.2604972 
C    -3.7597086    1.6288549   -1.5557699 
N    -3.7175746    1.7275439   -0.3980703 
C     3.9294293    0.4553089   -2.1956870 
H     3.9873929   -0.2262732   -3.0540814 
H     4.8711579    0.4269107   -1.6296988 
H     3.1216665    0.1106028   -1.5257967 
C     3.6318999    1.7978664   -2.6485000 
N     3.3725692    2.8755934   -3.0013595 
C     3.3372389    2.5637706    0.8170446 
H     2.8264581    3.5254420    0.6742024 
H     4.3145796    2.5826719    0.3181971 
H     2.7192251    1.7634450    0.3762045 
C     3.5031298    2.2862879    2.2303118 
N     3.6216828    2.0385825    3.3606861 
C     4.1292565   -1.2469742    2.3844639 
H     3.1008214   -1.2562921    1.9887161 
H     4.3958431   -2.2539538    2.7291272 
H     4.1705417   -0.5443798    3.2271046 
C     5.0178907   -0.8036392    1.3279043 
N     5.7092456   -0.4444862    0.4638983 
C    -2.3034032   -0.9368040    1.2944843 
H    -2.9552406   -0.2911927    0.6897076 
H    -2.4398290   -0.6903253    2.3555855 
H    -1.2551885   -0.7394203    1.0096843 
C    -2.6029985   -2.3337995    1.0599382 
N    -2.8017972   -3.4629476    0.8599914 
