# Supplementary material for: Systematic Evaluation of a Cluster-Continuum-Model Workflow to Compute the Free Energies of Solvation of Ions in Different Solvents
Source: J Phys Chem A. 2026 Apr 28;130(18):3726–42. doi: 10.1021/acs.jpca.6c00886 (PMC13158995; doi:10.1021/acs.jpca.6c00886)
Supplement: Supplementary file 1 [file jp6c00886_si_001.zip › SI_xyz/Br-/acetonitrile/gas/Br-_acetonitrile_16]

97
Energy [ha]: -4698.660193972, chem. Pot. [kJ/mol]: 1509.52
Br   -1.5256425   -0.3514217   -0.1377459 
C    -3.9041329    2.5155375   -0.5876573 
H    -4.3819455    2.5404854   -1.5771152 
H    -3.3436968    1.5687925   -0.4885529 
H    -4.6719999    2.5502769    0.1974903 
C    -2.9771389    3.6181331   -0.4439346 
N    -2.2118766    4.4887127   -0.3408323 
C    -0.7038436    5.3878894    2.4952318 
H    -1.1482853    5.3442355    1.4883421 
H    -1.1154164    6.2495122    3.0381703 
H     0.3891305    5.4906707    2.4103450 
C    -1.0073617    4.1614220    3.2062504 
N    -1.2362879    3.1680805    3.7659318 
C     4.4098722   -4.4247501   -1.5271585 
H     4.8978855   -4.5272833   -0.5469984 
H     3.3576725   -4.7418699   -1.4688759 
H     4.9355477   -5.0509901   -2.2606651 
C     4.4662744   -3.0334215   -1.9324379 
N     4.4986732   -1.9146236   -2.2465198 
C     2.1989910   -2.4449118    0.8327499 
H     1.8460146   -2.9391536   -0.0826376 
H     2.1623271   -1.3551450    0.6921450 
H     3.2396199   -2.7428583    1.0180827 
C     1.3727986   -2.8506490    1.9516107 
N     0.7112604   -3.1840386    2.8480397 
C     5.3419487   -0.5669296    1.1314649 
H     6.2183444    0.0834265    1.0135415 
H     4.6354068   -0.3433937    0.3202136 
H     4.8340565   -0.3443375    2.0815700 
C     5.7271749   -1.9634888    1.0941725 
N     6.0082475   -3.0927115    1.0698464 
C    -5.1446395   -1.2748308    0.1116742 
H    -5.8285880   -0.6643484   -0.4920937 
H    -5.5727612   -1.4216994    1.1112140 
H    -4.1817711   -0.7467623    0.2124917 
C    -4.8967446   -2.5535399   -0.5261704 
N    -4.6626949   -3.5697511   -1.0421056 
C    -1.1326546    2.0428099   -3.0501235 
H    -1.4239752    1.5352333   -3.9783678 
H    -1.2754976    1.3463457   -2.2040986 
H    -1.7708945    2.9230320   -2.9012717 
C     0.2587149    2.4425237   -3.1172714 
N     1.3811318    2.7446240   -3.1549831 
C    -2.3775108   -3.4898883    1.7337781 
H    -2.6720466   -4.3281763    1.0892267 
H    -2.0670712   -2.6403139    1.1006219 
H    -1.5200898   -3.7735106    2.3598206 
C    -3.4974839   -3.0825016    2.5577906 
N    -4.3938570   -2.7267151    3.2091804 
C     4.5249200    2.9285405    2.3818895 
H     4.9571024    2.8167095    1.3755076 
H     5.3114773    3.2633358    3.0719901 
H     4.1353101    1.9569079    2.7222245 
C     3.4432096    3.8922756    2.3623605 
N     2.5669683    4.6566775    2.3495383 
C    -1.4286423   -3.5566534   -2.0571568 
H    -1.5969269   -3.3277663   -3.1174429 
H    -2.1887628   -4.2697039   -1.7129189 
H    -1.5335770   -2.6231480   -1.4751091 
C    -0.0892130   -4.0767828   -1.8792597 
N     0.9971892   -4.4640350   -1.7282471 
C     1.2569261   -0.8377888   -2.5948217 
H     1.7512702    0.1348840   -2.7048554 
H     0.6917325   -0.8277861   -1.6487845 
H     2.0261294   -1.6190881   -2.5670644 
C     0.3378893   -1.0591505   -3.6914034 
N    -0.4254156   -1.2312156   -4.5529648 
C     4.5745345    1.5227537   -2.6125630 
H     5.1044118    1.7137766   -3.5561690 
H     4.4335565    0.4376966   -2.4958870 
H     3.5936514    2.0193320   -2.6495204 
C     5.3532649    2.0312366   -1.5007577 
N     5.9862063    2.4296197   -0.6096098 
C     0.6422439    2.5856512    0.3845710 
H     0.7447779    3.0065334    1.3920640 
H     0.6599990    3.4041842   -0.3453181 
H    -0.3112098    2.0410952    0.3033638 
C     1.7252992    1.6600623    0.1303916 
N     2.5790543    0.8955953   -0.0643811 
C    -3.5022672   -0.8945776   -3.2904623 
H    -4.1950437   -1.7454762   -3.2524496 
H    -2.7512978   -1.0615465   -4.0764513 
H    -2.9696269   -0.8250788   -2.3249265 
C    -4.2195740    0.3413690   -3.5289566 
N    -4.7762332    1.3496454   -3.6960774 
C     0.2692059    0.1443585    3.1829669 
H    -0.0257129   -0.0322876    2.1345688 
H    -0.1317237   -0.6797374    3.7876384 
H    -0.1632906    1.0998219    3.5156154 
C     1.7115791    0.1771570    3.3064984 
N     2.8702479    0.2061254    3.4024877 
C    -3.3506062    0.5677335    3.0970968 
H    -3.5329917   -0.3024616    3.7414806 
H    -2.7477731    0.2446112    2.2305713 
H    -2.7919663    1.3436203    3.6398857 
C    -4.6121817    1.1009687    2.6238717 
N    -5.6132596    1.5307409    2.2145010 
