# Supplementary material for: Systematic Evaluation of a Cluster-Continuum-Model Workflow to Compute the Free Energies of Solvation of Ions in Different Solvents
Source: J Phys Chem A. 2026 Apr 28;130(18):3726–42. doi: 10.1021/acs.jpca.6c00886 (PMC13158995; doi:10.1021/acs.jpca.6c00886)
Supplement: Supplementary file 1 [file jp6c00886_si_001.zip › SI_xyz/Br-/acetonitrile/gas/Br-_acetonitrile_17]

103
Energy [ha]: -4831.428769819, chem. Pot. [kJ/mol]: 1610.84
Br   -1.9272219   -0.2303509   -0.0095536 
C    -2.7512607    3.1257601   -1.3940288 
H    -2.7379651    2.0909982   -1.0082117 
H    -3.5376148    3.6901776   -0.8748160 
H    -2.9493745    3.0943147   -2.4742429 
C    -1.4539479    3.7177901   -1.1488748 
N    -0.4043403    4.1751949   -0.9448471 
C    -2.7289569   -2.3459964    2.9671028 
H    -1.8906006   -2.4546203    3.6692244 
H    -3.1408071   -3.3419747    2.7582521 
H    -2.3457949   -1.9068033    2.0291654 
C    -3.7495822   -1.4743199    3.5120787 
N    -4.5646880   -0.7550811    3.9270044 
C    -0.2049897   -3.0373786   -1.9455453 
H    -0.0977554   -3.9507291   -1.3459089 
H    -0.4024731   -2.1906779   -1.2674725 
H    -1.0646451   -3.1429463   -2.6240687 
C     0.9927083   -2.7990702   -2.7231864 
N     1.9461452   -2.6087826   -3.3621219 
C     1.2046946   -3.8404029    1.7518262 
H     0.4071440   -4.5198017    1.4163001 
H     1.3693915   -3.0558212    0.9978894 
H     2.1492326   -4.3835149    1.8896073 
C     0.8167463   -3.2191934    3.0011526 
N     0.4849704   -2.7144416    3.9954621 
C     4.1969444   -0.1137876   -3.1156129 
H     3.8016772    0.4813719   -3.9498745 
H     5.1219933   -0.6252083   -3.4103250 
H     3.4473784   -0.8737226   -2.8497954 
C     4.4596233    0.7595793   -1.9915160 
N     4.6553025    1.4745978   -1.0958887 
C     5.1690323    2.9220398    1.8229790 
H     4.3810734    2.4622960    2.4385167 
H     5.3477447    2.2750908    0.9514605 
H     6.0887701    3.0245086    2.4142400 
C     4.7269998    4.2207938    1.3501193 
N     4.3554934    5.2511893    0.9574963 
C    -4.3109404   -0.5390851   -2.8899602 
H    -4.4386821    0.3050056   -3.5797512 
H    -5.2864126   -0.9493186   -2.5957234 
H    -3.7785776   -0.1881718   -1.9891201 
C    -3.5053305   -1.5703683   -3.5123090 
N    -2.8427751   -2.4047824   -3.9793009 
C    -0.1109023    0.4780996    3.2757965 
H    -0.5902300    0.3050604    2.2953882 
H    -0.0573705   -0.4794684    3.8145355 
H    -0.7046388    1.2072867    3.8427597 
C     1.2249985    0.9969000    3.0837475 
N     2.2972060    1.4167230    2.9169664 
C     4.2490649   -3.6004568   -1.1042058 
H     4.0031724   -4.0011958   -2.0960012 
H     4.4290628   -4.4160984   -0.3923451 
H     3.3983950   -3.0008748   -0.7497358 
C     5.4215482   -2.7498808   -1.1854768 
N     6.3475200   -2.0489066   -1.2541741 
C    -3.4956529   -3.5705140   -0.5916389 
H    -4.5084698   -3.6545016   -0.1765991 
H    -3.1477913   -2.5275752   -0.4787199 
H    -3.5318970   -3.8116720   -1.6622865 
C    -2.5701585   -4.4505641    0.0925664 
N    -1.8047196   -5.1320900    0.6436730 
C     2.7747464    4.3158758   -2.0538486 
H     1.8433464    4.5570413   -1.5207106 
H     3.5121067    3.9194779   -1.3433561 
H     3.1797045    5.2285547   -2.5097417 
C     2.4903385    3.3212827   -3.0693392 
N     2.2485440    2.5054899   -3.8625903 
C    -0.3967876    0.2714302   -3.5827117 
H     0.5559723    0.8082239   -3.6992555 
H    -0.5809092    0.0492910   -2.5185290 
H    -0.3498992   -0.6740318   -4.1380263 
C    -1.4859353    1.0866855   -4.0827522 
N    -2.3732465    1.7386259   -4.4581802 
C     1.1703911    4.5555296    1.9905711 
H     0.7849885    4.5867525    0.9602044 
H     1.5885646    5.5357835    2.2514162 
H     1.9689430    3.8056276    2.0546017 
C     0.1025705    4.1859928    2.8986712 
N    -0.7512553    3.8688779    3.6217226 
C     1.3500195    1.3130038   -0.3634526 
H     1.9956426    1.9559694    0.2457231 
H     1.4233031    1.6205857   -1.4136415 
H     0.3025116    1.4057737   -0.0427211 
C     1.7648893   -0.0656081   -0.2228624 
N     2.0953059   -1.1743546   -0.1149418 
C    -3.4600013    2.2001505    2.5208798 
H    -3.9778310    1.5898268    3.2741807 
H    -2.9148970    1.5196141    1.8434195 
H    -2.7380051    2.8662188    3.0160139 
C    -4.4157664    2.9701948    1.7512301 
N    -5.1750706    3.5695979    1.1036467 
C     4.8008046   -0.7459580    1.8253373 
H     3.9353661   -0.1880833    2.2097230 
H     5.7064372   -0.4160474    2.3523045 
H     4.9155096   -0.5267586    0.7556086 
C     4.6102248   -2.1701029    2.0247057 
N     4.4635855   -3.3127148    2.1827137 
C    -5.6307669   -0.0097090    0.7434453 
H    -4.5428769    0.0262639    0.5541511 
H    -6.0898272    0.9144271    0.3685629 
H    -5.7874598   -0.0785528    1.8286792 
C    -6.1890371   -1.1712529    0.0809472 
N    -6.6068752   -2.1108690   -0.4643187 
