# Supplementary material for: Systematic Evaluation of a Cluster-Continuum-Model Workflow to Compute the Free Energies of Solvation of Ions in Different Solvents
Source: J Phys Chem A. 2026 Apr 28;130(18):3726–42. doi: 10.1021/acs.jpca.6c00886 (PMC13158995; doi:10.1021/acs.jpca.6c00886)
Supplement: Supplementary file 1 [file jp6c00886_si_001.zip › SI_xyz/Br-/acetonitrile/gas/Br-_acetonitrile_2]

13
Energy [ha]: -2839.849900066, chem. Pot. [kJ/mol]: 118.54
Br   -1.8051390    0.1309319   -0.6982661 
C     1.5706984    1.3284732   -0.5014586 
H     1.7048504    1.6178527   -1.5528723 
H     2.1368085    0.4036962   -0.3217395 
H     0.4879478    1.1148246   -0.3513146 
C     2.0467721    2.3866856    0.3679543 
N     2.4289014    3.2381345    1.0651035 
C     0.2551889   -2.6570445   -0.3443984 
H    -0.3045405   -1.6939807   -0.4906836 
H    -0.1249915   -3.3821886   -1.0770491 
H     0.0361160   -3.0230292    0.6680757 
C     1.6816785   -2.4784230   -0.5125678 
N     2.8267476   -2.3103292   -0.6504731 
