# Supplementary material for: Systematic Evaluation of a Cluster-Continuum-Model Workflow to Compute the Free Energies of Solvation of Ions in Different Solvents
Source: J Phys Chem A. 2026 Apr 28;130(18):3726–42. doi: 10.1021/acs.jpca.6c00886 (PMC13158995; doi:10.1021/acs.jpca.6c00886)
Supplement: Supplementary file 1 [file jp6c00886_si_001.zip › SI_xyz/Br-/acetonitrile/gas/Br-_acetonitrile_5]

31
Energy [ha]: -3238.172824594, chem. Pot. [kJ/mol]: 410.5
Br   -0.0638910    0.1771215    1.7083888 
C     2.7477187   -0.4793429   -0.5964414 
H     1.9189850   -0.3273876    0.1252179 
H     3.6648907   -0.0507066   -0.1705317 
H     2.5055985    0.0511767   -1.5281053 
C     2.9160505   -1.8947644   -0.8571239 
N     3.0219733   -3.0373733   -1.0548593 
C    -0.2570373   -3.1814910    0.3511762 
H    -0.1382921   -2.2046460    0.8672381 
H    -0.4312024   -3.9642959    1.1019470 
H     0.6677216   -3.4077035   -0.1984257 
C    -1.3821591   -3.1007677   -0.5572162 
N    -2.2925366   -2.9997499   -1.2763517 
C     1.7658790    2.9258795    0.1006743 
H     1.5704089    2.7686102   -0.9696296 
H     1.2391008    2.1365408    0.6744212 
H     1.3631244    3.9033623    0.3991409 
C     3.1930772    2.8730575    0.3555127 
N     4.3381344    2.8157657    0.5565433 
C    -1.1466894    0.4559059   -1.7744214 
H    -1.4229523   -0.5439385   -2.1362217 
H    -0.8464069    0.3770801   -0.7079611 
H    -2.0208688    1.1173814   -1.8478678 
C    -0.0403592    0.9924870   -2.5389392 
N     0.8713525    1.4301579   -3.1164858 
C    -3.5712397   -0.3238212    0.7447096 
H    -4.1938223   -0.5885911    1.6102698 
H    -3.4828026   -1.1985193    0.0842174 
H    -2.5564575   -0.0581650    1.1054747 
C    -4.1639815    0.7853835    0.0224493 
N    -4.6253044    1.6764713   -0.5677838 
