# Supplementary material for: Systematic Evaluation of a Cluster-Continuum-Model Workflow to Compute the Free Energies of Solvation of Ions in Different Solvents
Source: J Phys Chem A. 2026 Apr 28;130(18):3726–42. doi: 10.1021/acs.jpca.6c00886 (PMC13158995; doi:10.1021/acs.jpca.6c00886)
Supplement: Supplementary file 1 [file jp6c00886_si_001.zip › SI_xyz/Br-/acetonitrile/gas/Br-_acetonitrile_8]

49
Energy [ha]: -3636.491593039, chem. Pot. [kJ/mol]: 701.61
Br   -0.0058446    0.2033313   -0.8832614 
C     0.8971144   -2.4869625    1.5438149 
H     0.5351543   -1.5713423    1.0439842 
H     0.0561995   -2.9638842    2.0636189 
H     1.6807240   -2.2161725    2.2638299 
C     1.4294293   -3.3853426    0.5365274 
N     1.8522219   -4.0880518   -0.2887360 
C    -1.3214590   -3.2332045   -1.6488286 
H    -0.5575088   -3.9472810   -1.9832451 
H    -2.1585299   -3.1971343   -2.3593840 
H    -0.8631050   -2.2295687   -1.5891554 
C    -1.8073321   -3.6115966   -0.3365714 
N    -2.1890149   -3.8892308    0.7270694 
C     3.5326597   -1.0061983   -0.8652056 
H     3.8309734   -1.1552075    0.1818388 
H     2.4549685   -0.7646521   -0.8990849 
H     3.7000520   -1.9360104   -1.4237695 
C     4.2857617    0.0904489   -1.4424753 
N     4.8671933    0.9882098   -1.9014749 
C    -3.4719813    0.6632593   -2.0554920 
H    -3.5868242    1.3778063   -2.8818927 
H    -4.0500265    1.0271220   -1.1948170 
H    -2.4044327    0.6181725   -1.7684271 
C    -3.9196415   -0.6533638   -2.4675833 
N    -4.2574788   -1.7165571   -2.7985882 
C    -1.3748801    2.9723849    1.1749053 
H    -1.0266255    3.9807872    0.9177204 
H    -1.1422621    2.7669794    2.2279086 
H    -0.8389098    2.2373155    0.5462030 
C    -2.7993582    2.8306582    0.9472164 
N    -3.9367151    2.6824981    0.7491966 
C    -2.6037886   -0.6299657    1.6163074 
H    -2.0210813   -0.4403722    0.6967106 
H    -2.7527920   -1.7142036    1.7136248 
H    -3.5736323   -0.1210546    1.5411309 
C    -1.8549145   -0.1105181    2.7428563 
N    -1.2323970    0.3223388    3.6256917 
C     2.1460348    3.1128132   -1.5654060 
H     1.4959300    2.2180019   -1.5395393 
H     1.9323339    3.6863863   -2.4775828 
H     3.1937557    2.7806262   -1.5876947 
C     1.8867038    3.9246480   -0.3927007 
N     1.6607475    4.5575310    0.5577347 
C     1.7506627    1.2828276    2.2205074 
H     0.9895711    1.1615317    3.0049631 
H     2.0904411    2.3266395    2.1885984 
H     1.2804307    1.0315377    1.2514605 
C     2.8608591    0.3839192    2.4610227 
N     3.7362009   -0.3644317    2.6311923 
