# Supplementary material for: Systematic Evaluation of a Cluster-Continuum-Model Workflow to Compute the Free Energies of Solvation of Ions in Different Solvents
Source: J Phys Chem A. 2026 Apr 28;130(18):3726–42. doi: 10.1021/acs.jpca.6c00886 (PMC13158995; doi:10.1021/acs.jpca.6c00886)
Supplement: Supplementary file 1 [file jp6c00886_si_001.zip › SI_xyz/Br-/water/COSMO-RS/Br-_water_10]

31
Energy [ha]: -3338.908296852, chem. Pot. [kJ/mol]: 497.51, free energy of solvation [kcal/mol]: -60.12842
Br   -1.3322600    1.1467351    0.6751790 
O     0.1791336   -0.9877763   -1.3735843 
H    -0.1699160   -0.3219692   -0.7258421 
H    -0.2058226   -1.8728372   -1.0332299 
O     0.6723234    1.2450253   -3.0394174 
H     0.5988043    0.3301718   -2.6836683 
H    -0.2728938    1.5377889   -3.0020861 
O     1.2181002   -0.5093745    2.2288715 
H     0.4525557   -0.0205303    1.8500056 
H     1.9995508   -0.0333658    1.8090831 
O    -0.6349882   -3.2086069   -0.2163635 
H     0.2288766   -3.2908223    0.2892996 
H    -1.2430468   -2.8444001    0.4773915 
O     1.7160915   -3.0008034    1.1559303 
H     2.2985933   -2.7121441    0.4190700 
H     1.5097861   -2.1336175    1.6132501 
O     1.5411954    2.4311682   -0.6311014 
H     0.7035288    2.2711358   -0.1413293 
H     1.3362505    2.0737576   -1.5367852 
O     3.1779468    0.6883725    0.7598988 
H     2.6609625    1.3873206    0.2668828 
H     3.2298562   -0.0472816    0.1055390 
O     2.7601254   -1.4766569   -1.0174768 
H     3.1621054   -1.5610948   -1.8960040 
H     1.7840509   -1.2457626   -1.1794390 
O    -1.8984617   -1.8722063    1.9253141 
H    -1.1096433   -1.8454749    2.4970776 
H    -1.9273630   -0.9543500    1.5534028 
O    -2.0954292    1.5483069   -2.5111036 
H    -2.2937344    0.6065183   -2.6546383 
H    -1.9636405    1.5862144   -1.5280633 
