# Supplementary material for: Systematic Evaluation of a Cluster-Continuum-Model Workflow to Compute the Free Energies of Solvation of Ions in Different Solvents
Source: J Phys Chem A. 2026 Apr 28;130(18):3726–42. doi: 10.1021/acs.jpca.6c00886 (PMC13158995; doi:10.1021/acs.jpca.6c00886)
Supplement: Supplementary file 1 [file jp6c00886_si_001.zip › SI_xyz/Br-/water/COSMO-RS/Br-_water_11]

34
Energy [ha]: -3415.371892224, chem. Pot. [kJ/mol]: 564.24, free energy of solvation [kcal/mol]: -60.88124
Br   -1.2190391   -0.1197740    1.0068030 
O     1.5314775   -3.2099694   -0.6446461 
H     0.6273063   -3.0369553   -1.0199618 
H     1.4199143   -3.0179342    0.3261755 
O    -1.0519339   -2.4925944   -1.4810556 
H    -1.0159257   -1.8320846   -2.2133295 
H    -1.2644026   -1.9417547   -0.6940568 
O     1.0797961    3.1495744   -0.4369499 
H     1.1383525    2.3237738   -0.9815992 
H     0.0951662    3.3007011   -0.3892293 
O    -2.7999915    1.1674146   -1.7692095 
H    -2.1990028    0.7572228   -2.4379186 
H    -2.6458881    0.6105394   -0.9743174 
O    -1.6829164    3.1462632   -0.1423011 
H    -2.0781847    2.6141066   -0.8841180 
H    -1.6444616    2.4721379    0.5678174 
O     1.2630040   -2.2612960    1.9644216 
H     1.9634347   -1.5635176    1.9165243 
H     0.4318840   -1.7472918    1.8488513 
O     3.1132541   -0.1738718    1.5368011 
H     2.5002487    0.6481790    1.6460118 
H     3.8707284   -0.0258667    2.1235948 
O    -0.8464065   -0.2454356   -3.2239879 
H    -0.0818675    0.1055881   -2.6360338 
H    -0.5341722   -0.2085862   -4.1410665 
O     2.9326108   -0.9760355   -1.1502558 
H     3.1879574   -0.7059448   -0.2348593 
H     2.4709754   -1.8687226   -1.0242524 
O     0.8752394    0.5708510   -1.4791522 
H     1.7107197   -0.0297326   -1.3872636 
H     0.3118839    0.3423237   -0.6932617 
O     1.4497945    1.7898742    1.8498125 
H     0.6008729    1.2888443    1.8344487 
H     1.3776549    2.3832225    1.0311536 
