# Supplementary material for: Systematic Evaluation of a Cluster-Continuum-Model Workflow to Compute the Free Energies of Solvation of Ions in Different Solvents
Source: J Phys Chem A. 2026 Apr 28;130(18):3726–42. doi: 10.1021/acs.jpca.6c00886 (PMC13158995; doi:10.1021/acs.jpca.6c00886)
Supplement: Supplementary file 1 [file jp6c00886_si_001.zip › SI_xyz/Br-/water/COSMO-RS/Br-_water_12]

37
Energy [ha]: -3491.825801862, chem. Pot. [kJ/mol]: 616.82, free energy of solvation [kcal/mol]: -63.4396
Br   -0.7795319   -0.3214325    1.4415783 
O    -1.3204083   -2.7313240   -1.0283608 
H    -1.3251251   -2.0861680   -0.2893991 
H    -0.3601824   -3.0233888   -1.0793912 
O    -3.2786567    1.2624135   -0.5662722 
H    -2.7994651    1.1905981   -1.4545547 
H    -2.9617894    0.4768096   -0.0764897 
O     0.6640058    0.8565308   -1.1980998 
H     0.1990213    0.3810964   -0.4482149 
H     0.6596203    1.8134389   -0.9007314 
O     1.3422948   -3.2292729   -1.2882749 
H     1.7141800   -2.8710636   -0.4304287 
H     1.4979246   -2.5113735   -1.9413028 
O    -1.7974664    1.0640467   -2.7851601 
H    -0.9236395    1.1163277   -2.3385079 
H    -1.8079079    0.1077600   -3.1035965 
O     2.1768269   -2.0845296    1.0569086 
H     1.3186689   -1.7382355    1.3856623 
H     2.6645181   -1.2560061    0.7910362 
O     1.3649427   -0.9641095   -3.0887718 
H     2.1662551   -0.6873249   -3.5600747 
H     1.1546139   -0.2240394   -2.4566117 
O     0.4403097    3.2645525   -0.0233705 
H    -0.5251427    3.1710551    0.3569736 
H     0.5089480    4.1473203   -0.4181961 
O     1.7977431    1.8647383    2.0681002 
H     1.0759345    1.1971080    2.1342816 
H     1.4261905    2.5278857    1.4407730 
O     3.1995582    0.3504651    0.2016281 
H     2.8802879    0.9230986    0.9512638 
H     2.4802434    0.4763628   -0.4558672 
O    -1.8559392    2.8364114    1.0308144 
H    -1.5729612    2.0659306    1.5750490 
H    -2.4638133    2.3711350    0.3609261 
O    -1.4849593   -1.5292919   -3.4556177 
H    -1.5246189   -1.9945103   -2.5640362 
H    -0.5215835   -1.4682182   -3.6243476 
