# Supplementary material for: Systematic Evaluation of a Cluster-Continuum-Model Workflow to Compute the Free Energies of Solvation of Ions in Different Solvents
Source: J Phys Chem A. 2026 Apr 28;130(18):3726–42. doi: 10.1021/acs.jpca.6c00886 (PMC13158995; doi:10.1021/acs.jpca.6c00886)
Supplement: Supplementary file 1 [file jp6c00886_si_001.zip › SI_xyz/Br-/water/COSMO-RS/Br-_water_13]

40
Energy [ha]: -3568.286134267, chem. Pot. [kJ/mol]: 674.86, free energy of solvation [kcal/mol]: -61.35394
Br    0.2351883   -0.8907748   -1.5710568 
O     1.6452652   -2.0897118    1.3861205 
H     1.2564755   -1.7887620    0.5360060 
H     2.4819500   -1.5246777    1.4460365 
O    -1.4248392   -2.7105946    0.5031305 
H    -0.8279154   -3.3008384    0.9960316 
H    -0.8294650   -2.2552016   -0.1561126 
O    -2.1494524    2.7535677   -0.3553194 
H    -2.8813169    2.1042387   -0.1633597 
H    -1.4218403    2.4066396    0.2097845 
O    -0.1176605    1.2119817    0.9580189 
H    -0.8095439    0.6089422    1.4016278 
H     0.1438998    0.6789352    0.1621156 
O    -0.4720791    2.3834202   -2.4742508 
H    -0.3598031    1.4094036   -2.4758594 
H    -1.2158177    2.5352947   -1.8195514 
O     3.2051769    0.7476808   -1.0081983 
H     2.5313272    0.1311371   -1.3640388 
H     2.7094408    1.6149981   -0.9677610 
O    -1.7930783   -0.4669535    2.1481884 
H    -1.1033741   -0.6987715    2.8516293 
H    -1.7783804   -1.2722258    1.5680368 
O    -3.1782297   -1.3116566   -1.3516892 
H    -2.9605747   -2.0780470   -0.7847844 
H    -2.2929163   -1.0297034   -1.6755885 
O    -3.8711031    0.7294766    0.4450796 
H    -3.7149663    0.0087554   -0.2196359 
H    -3.3606902    0.4324312    1.2280137 
O     3.6406033   -0.2866258    1.4895906 
H     3.5702253    0.1136393    0.5732492 
H     3.1519976    0.3516322    2.0579917 
O     0.3519012   -1.1156167    3.5994215 
H     0.8406153   -0.2661024    3.6791961 
H     0.8102366   -1.5479311    2.8172332 
O     1.6180098    3.0005163   -0.8393686 
H     0.8984554    2.8577059   -1.5290471 
H     1.1437058    2.8283675   -0.0059396 
O     1.7204086    1.2913391    2.8828276 
H     1.0599414    1.3121452    2.1177746 
H     1.7945066    2.2053880    3.1989446 
