# Supplementary material for: Systematic Evaluation of a Cluster-Continuum-Model Workflow to Compute the Free Energies of Solvation of Ions in Different Solvents
Source: J Phys Chem A. 2026 Apr 28;130(18):3726–42. doi: 10.1021/acs.jpca.6c00886 (PMC13158995; doi:10.1021/acs.jpca.6c00886)
Supplement: Supplementary file 1 [file jp6c00886_si_001.zip › SI_xyz/Br-/water/COSMO-RS/Br-_water_14]

43
Energy [ha]: -3644.746122085, chem. Pot. [kJ/mol]: 735.44, free energy of solvation [kcal/mol]: -62.43183
Br   -0.4608447   -1.4534912    1.0513091 
O     1.4959087   -0.9556550   -3.6407118 
H     1.0137685   -1.6283828   -3.1066535 
H     2.0694789   -0.5091974   -2.9745474 
O    -2.7016153    1.9928863   -0.0330581 
H    -3.0570494    1.0848057   -0.2962380 
H    -1.8865000    2.0717274   -0.5603439 
O     0.4998223    2.7462506    2.9790971 
H     0.6114826    3.1978016    2.1108494 
H    -0.3991983    2.3098169    2.8916941 
O    -3.4034947   -0.5347851   -0.6066720 
H    -3.1240813   -0.7873708   -1.5409135 
H    -2.7483177   -0.9868386   -0.0358633 
O    -0.6863614    0.7702731   -3.5992518 
H    -0.5241176    1.0364432   -2.6650272 
H     0.1157384    0.2114194   -3.7930612 
O     3.3952984    2.1226641    0.3736567 
H     2.9741238    1.5927595    1.1093829 
H     2.7385495    2.8425271    0.2410981 
O     2.5800093    0.2032295   -1.3019299 
H     3.0373025    0.9703771   -0.8324706 
H     2.7083373   -0.5536577   -0.6622714 
O    -2.4617222   -1.2357615   -3.0487896 
H    -1.7812846   -1.8962958   -2.7939961 
H    -1.9030441   -0.4585759   -3.3480816 
O     0.1360835    1.1641598   -0.8675559 
H     1.0574926    0.7785219   -1.0714870 
H    -0.2478637    0.4812589   -0.2604247 
O     1.9981219    0.6567666    2.2682364 
H     1.2558001    0.1472312    1.8729959 
H     1.5133158    1.4386042    2.6952967 
O     2.8524748   -1.6821791    0.7132068 
H     1.8976747   -1.9021994    0.8309446 
H     3.0079844   -1.0472893    1.4432755 
O     0.8960306    3.4798420    0.2442864 
H     0.5348562    2.6277718   -0.1560441 
H     0.4642687    4.2042165   -0.2353860 
O    -0.1565204   -2.6175034   -1.9756547 
H    -0.2343279   -2.2267285   -1.0613302 
H     0.0009006   -3.5635813   -1.8224626 
O    -1.8399429    1.4205205    2.5130075 
H    -2.1983808    1.7023586    1.6212251 
H    -1.5638245    0.4943770    2.3570267 
