# Supplementary material for: Systematic Evaluation of a Cluster-Continuum-Model Workflow to Compute the Free Energies of Solvation of Ions in Different Solvents
Source: J Phys Chem A. 2026 Apr 28;130(18):3726–42. doi: 10.1021/acs.jpca.6c00886 (PMC13158995; doi:10.1021/acs.jpca.6c00886)
Supplement: Supplementary file 1 [file jp6c00886_si_001.zip › SI_xyz/Br-/water/COSMO-RS/Br-_water_16]

49
Energy [ha]: -3797.667904565, chem. Pot. [kJ/mol]: 854.94, free energy of solvation [kcal/mol]: -63.18075
Br    1.6335502   -1.2223072    1.0753894 
O    -2.6730654    0.5138007    1.0210578 
H    -2.2151578    0.9866724    1.8127420 
H    -2.8596204   -0.4094339    1.3359770 
O     3.1545848    1.1881293   -0.8816338 
H     2.8803453    0.4816033   -0.2553586 
H     2.4444344    1.8608087   -0.8048476 
O    -1.3560374    1.5681888    3.0094666 
H    -1.1272430    0.6913031    3.4291730 
H    -0.4709361    1.8664168    2.6503284 
O    -0.9565487   -3.3959728    0.4806150 
H    -1.0566343   -3.1397592   -0.4921305 
H    -0.0913579   -2.9988114    0.7324898 
O     1.5185946   -2.2180087   -2.3494048 
H     1.8231016   -1.3619857   -2.7934735 
H     1.7922119   -2.1101439   -1.4156079 
O     1.1258051    2.0814636    1.9723462 
H     1.4352076    1.1509645    1.8967306 
H     1.0396819    2.3696476    1.0296988 
O     0.5750025    2.5794270   -0.7839766 
H    -0.1725623    3.2238062   -0.5806301 
H     0.1122810    1.6955157   -0.7639824 
O    -1.6349837    3.9777445   -0.1439058 
H    -1.7472972    3.9104180    0.8195297 
H    -2.3540697    3.3815644   -0.5238310 
O    -3.4550039    2.1951875   -1.0581752 
H    -3.0666390    1.7354952   -1.8385314 
H    -3.3762708    1.5389023   -0.3208787 
O    -0.6923973    0.1527548   -0.6195297 
H     0.0489305   -0.3238385   -0.1434587 
H    -1.4417618    0.2816215    0.0691946 
O    -1.1198819   -2.3447140   -1.9884559 
H    -0.1408086   -2.3637844   -2.2504929 
H    -1.1727853   -1.4722358   -1.5380253 
O    -2.6308218   -2.0788611    1.9348957 
H    -3.3470502   -2.6713909    2.2111521 
H    -2.0057704   -2.6352424    1.3260369 
O    -1.8421048    0.7615157   -2.9813418 
H    -2.0582036   -0.0726384   -3.4343976 
H    -1.3106568    0.4701848   -2.1906617 
O     0.5541613    2.1853620   -3.6682916 
H     0.6533929    2.5288543   -2.7494899 
H    -0.3377779    1.7700917   -3.6514853 
O    -0.6781183   -1.0263674    3.6756054 
H     0.1071064   -1.1366330    3.0941329 
H    -1.3972284   -1.4897445    3.1790172 
O     2.4127683    0.1026969   -3.3545144 
H     2.8205882    0.4816625   -2.5328177 
H     1.7368318    0.7885460   -3.5978518 
