# Supplementary material for: Systematic Evaluation of a Cluster-Continuum-Model Workflow to Compute the Free Energies of Solvation of Ions in Different Solvents
Source: J Phys Chem A. 2026 Apr 28;130(18):3726–42. doi: 10.1021/acs.jpca.6c00886 (PMC13158995; doi:10.1021/acs.jpca.6c00886)
Supplement: Supplementary file 1 [file jp6c00886_si_001.zip › SI_xyz/Br-/water/COSMO-RS/Br-_water_17]

52
Energy [ha]: -3874.114541781, chem. Pot. [kJ/mol]: 896.15, free energy of solvation [kcal/mol]: -69.32069
Br   -1.4529184    0.0078457    0.1135244 
O    -2.2716107   -1.7440243   -2.7864239 
H    -2.2066730   -1.3694008   -1.8837289 
H    -1.3478985   -2.1003081   -2.9611980 
O     1.6746950    3.6103000    1.2725030 
H     1.2567172    2.8046394    1.6912826 
H     0.9207256    4.1431579    0.9713836 
O    -0.7918578    1.4357847    4.5244160 
H    -1.2765151    0.5301059    4.5330089 
H    -0.2663620    1.4491141    5.3399474 
O     0.3209833   -2.4158944   -3.2870324 
H     0.5441153   -1.5838431   -3.7680742 
H     0.7695424   -2.3125928   -2.4075389 
O     0.6064353    0.1664035   -4.4166231 
H     1.3853148    0.4595532   -4.9150283 
H     0.5978728    0.7142562   -3.5672554 
O     1.7226853   -2.9103149    1.8232518 
H     1.6297399   -2.7177129    0.8520405 
H     2.1739786   -2.1012707    2.1593556 
O    -2.2704346    0.4154050   -4.4170420 
H    -2.3642805   -0.4137083   -3.8514886 
H    -1.3314262    0.3725121   -4.7041672 
O     2.7465900    2.4592508   -1.0499915 
H     1.8995313    2.3105818   -1.5382194 
H     2.4600927    2.9242720   -0.2217556 
O     3.2705428   -0.1233294   -0.3696307 
H     3.2456331   -0.1223773    0.6154234 
H     3.1324078    0.8354671   -0.6350709 
O     0.3560041    1.6025098   -2.1897752 
H     0.1157310    0.9743521   -1.4690324 
H    -0.5459138    2.0460542   -2.3686512 
O     2.7120440   -0.3027329    2.4050027 
H     1.9010243    0.3011749    2.4216560 
H     3.3220778    0.0444198    3.0742424 
O    -1.9108568   -0.9101244    4.4886278 
H    -1.3279297   -1.4669223    3.8924373 
H    -2.7477561   -0.9214694    3.9636486 
O    -2.1363926    2.3547513   -2.6007885 
H    -2.4790577    1.9397745   -1.7860936 
H    -2.2869469    1.6499766   -3.3200780 
O    -0.8133264   -2.3120086    2.4683537 
H    -0.9186840   -1.6372392    1.7590876 
H     0.1205190   -2.6594236    2.3127462 
O     1.2848840   -1.8334956   -0.7299881 
H     2.0401044   -1.1520334   -0.6887295 
H     0.4787107   -1.3315898   -0.4689445 
O    -3.6684410   -1.5263593    2.3483609 
H    -3.3593065   -0.9145682    1.6467391 
H    -3.0189286   -2.2563434    2.2838438 
O     0.6117660    1.3278283    2.3056907 
H     0.0797548    1.3989072    3.1719143 
H    -0.0244500    0.9654071    1.6351135 
