# Supplementary material for: Systematic Evaluation of a Cluster-Continuum-Model Workflow to Compute the Free Energies of Solvation of Ions in Different Solvents
Source: J Phys Chem A. 2026 Apr 28;130(18):3726–42. doi: 10.1021/acs.jpca.6c00886 (PMC13158995; doi:10.1021/acs.jpca.6c00886)
Supplement: Supplementary file 1 [file jp6c00886_si_001.zip › SI_xyz/Br-/water/COSMO-RS/Br-_water_18]

55
Energy [ha]: -3950.56958996, chem. Pot. [kJ/mol]: 961.84, free energy of solvation [kcal/mol]: -69.91554
Br    0.1341668   -0.0355720   -0.0696939 
O    -2.0732029    1.6688909    1.6186517 
H    -1.4077370    1.1083219    1.1452566 
H    -1.7793872    2.6014880    1.3780631 
O     0.2550093    1.7715489    3.6494862 
H    -0.6227757    1.9176651    3.2349682 
H     0.3218171    0.7812463    3.6411991 
O    -3.1163056   -2.1373342    0.7278999 
H    -3.2939163   -1.3272600    0.1516848 
H    -2.2870236   -2.5106609    0.3714466 
O     0.0848072   -0.9606616    3.0774825 
H     0.2513384   -0.7418143    2.1252230 
H    -0.9381846   -0.9696537    3.1203844 
O    -0.8595865    3.9736144    0.8182519 
H     0.0575599    3.7075440    1.0760060 
H    -0.8653051    3.7614614   -0.1515372 
O     1.8088052    2.2015590   -2.6486848 
H     2.3891115    1.8883836   -1.8701921 
H     2.4004817    2.6986575   -3.2346924 
O    -0.7320047   -2.8332918   -1.1443446 
H    -0.6035223   -1.8658130   -0.9206574 
H    -1.4191947   -2.8492279   -1.8328056 
O     1.5663073    2.5208299    1.3531761 
H     1.0970254    1.8083575    0.8537766 
H     1.3019981    2.2989398    2.2924016 
O     3.2183400   -1.4208725   -0.7586968 
H     2.6712485   -2.0768856   -0.2105354 
H     4.1032339   -1.8187377   -0.8063174 
O     1.8161865   -3.3682509    0.3774466 
H     1.5983231   -3.3805535    1.3564271 
H     0.9525182   -3.3989545   -0.0792239 
O     3.3386581    1.4046476   -0.6422803 
H     2.9621443    1.7964271    0.1803555 
H     3.2105807    0.4248771   -0.5598257 
O    -3.5500975    0.1465212   -0.6118893 
H    -3.0483433    0.2935438   -1.4655853 
H    -3.2001183    0.8095261    0.0201643 
O    -2.2589996    0.7177000   -2.9788535 
H    -1.3862985    0.3351809   -3.2858757 
H    -1.9978141    1.6411652   -2.7744794 
O    -0.7034658    2.7674797   -1.6761536 
H    -0.6490260    1.9005402   -1.2056632 
H     0.1933721    2.7978041   -2.1016829 
O     0.2673414    0.0645181   -3.8599451 
H     0.8148430    0.7789433   -3.4604988 
H     0.7289185   -0.7695134   -3.5770059 
O     1.1756465   -3.3876127    3.0131383 
H     0.7590686   -2.4767761    3.1468559 
H     0.4564606   -4.0159217    3.1877213 
O     1.5761301   -2.2119313   -2.9466300 
H     2.2127033   -1.8595019   -2.2756211 
H     0.8719908   -2.6161825   -2.3969197 
O    -2.5424752   -0.8181536    3.0236859 
H    -2.6399359    0.1162075    2.7366708 
H    -2.8056441   -1.3532088    2.2119841 
