# Supplementary material for: Systematic Evaluation of a Cluster-Continuum-Model Workflow to Compute the Free Energies of Solvation of Ions in Different Solvents
Source: J Phys Chem A. 2026 Apr 28;130(18):3726–42. doi: 10.1021/acs.jpca.6c00886 (PMC13158995; doi:10.1021/acs.jpca.6c00886)
Supplement: Supplementary file 1 [file jp6c00886_si_001.zip › SI_xyz/Br-/water/COSMO-RS/Br-_water_19]

58
Energy [ha]: -4027.030096536, chem. Pot. [kJ/mol]: 1020.65, free energy of solvation [kcal/mol]: -70.01292
Br   -0.0833655    0.0932705   -0.0894373 
O     1.0488682    2.7267789    2.9064389 
H     0.3907285    3.1434784    2.2779200 
H     1.8061675    2.4909637    2.3172457 
O    -2.6125179    1.7327018    2.4031512 
H    -3.0462993    1.0332474    1.8734449 
H    -1.8479451    1.2658283    2.8229773 
O    -0.0935659   -2.8870516    1.1664995 
H    -0.7805975   -2.7177503    1.8748010 
H     0.0041178   -1.9959015    0.7427964 
O     3.5525235   -1.1345515    0.9342702 
H     3.0536515   -1.3017623    1.7803598 
H     3.4519433   -0.1627216    0.8030694 
O    -0.1988836    0.8356059   -3.8309390 
H     0.6640150    0.4416662   -3.5943690 
H    -0.2861660    1.6083419   -3.2244785 
O    -2.9575679    1.6609911   -1.5369850 
H    -3.1090193    1.4400843   -0.6008084 
H    -2.8019340    0.7553358   -1.9846076 
O     2.6621771    1.5944645    0.8465188 
H     1.8170928    1.0933460    0.7495368 
H     2.6499123    2.1240598   -0.0003415 
O     1.8538529   -1.7303029    3.0540461 
H     1.2692317   -0.9692522    3.2785563 
H     1.2652131   -2.3150684    2.5246357 
O     2.1122689   -0.2295582   -2.3588915 
H     1.5110478   -0.3115378   -1.5682395 
H     2.9281519   -0.6920206   -2.0974823 
O     2.3421521   -3.2295823   -0.3774352 
H     1.6075424   -3.4061610    0.2459854 
H     2.8123140   -2.4400013    0.0148922 
O    -1.9157771   -1.9354553    2.9736823 
H    -2.5032689   -1.5175832    2.3020804 
H    -1.4052870   -1.1830917    3.3462728 
O    -0.9063025    3.5682224    1.1505424 
H    -1.6146327    2.9568122    1.4831257 
H    -0.7099908    3.2612689    0.2404227 
O    -0.1680974    0.3940283    3.1242072 
H     0.3232826    1.2880129    3.2114058 
H    -0.1135487    0.2484352    2.1445787 
O     2.1767613    2.6135621   -1.6638317 
H     2.2815482    1.7235665   -2.0684003 
H     1.1996852    2.7383737   -1.6335438 
O    -3.0833864   -0.5912896    0.7045856 
H    -2.1760253   -0.4912988    0.3026286 
H    -3.5881797   -1.1087324    0.0529012 
O    -0.7045992    2.9249443   -1.8510988 
H    -1.5865986    2.4187570   -1.6794082 
H    -0.9715855    3.7766783   -2.2359381 
O    -2.3963401   -0.5841593   -2.7929778 
H    -2.0927319   -1.3916829   -2.2925300 
H    -1.5814207   -0.2240986   -3.2304691 
O    -1.5320966   -2.9287079   -1.5699527 
H    -0.6634274   -3.0230436   -2.0601618 
H    -1.2582415   -3.0320311   -0.6350555 
O     0.9619238   -3.0309618   -2.7172105 
H     1.1634230   -2.1176713   -2.9957416 
H     1.5267288   -3.1406043   -1.8962389 
