# Supplementary material for: Systematic Evaluation of a Cluster-Continuum-Model Workflow to Compute the Free Energies of Solvation of Ions in Different Solvents
Source: J Phys Chem A. 2026 Apr 28;130(18):3726–42. doi: 10.1021/acs.jpca.6c00886 (PMC13158995; doi:10.1021/acs.jpca.6c00886)
Supplement: Supplementary file 1 [file jp6c00886_si_001.zip › SI_xyz/Br-/water/COSMO-RS/Br-_water_2]

7
Energy [ha]: -2727.222237508, chem. Pot. [kJ/mol]: 40.49, free energy of solvation [kcal/mol]: -65.50586
Br    0.9838538   -0.2227622    0.1186733 
O    -2.0954013   -1.1422957   -0.2754249 
H    -2.2124382   -1.1599670    0.6898524 
H    -1.1070346   -0.9690398   -0.3356830 
O    -1.7843286    1.7986377    0.0700054 
H    -0.8410640    1.5249542    0.1680851 
H    -2.1699461    0.9455149   -0.2226987 
