# Supplementary material for: Systematic Evaluation of a Cluster-Continuum-Model Workflow to Compute the Free Energies of Solvation of Ions in Different Solvents
Source: J Phys Chem A. 2026 Apr 28;130(18):3726–42. doi: 10.1021/acs.jpca.6c00886 (PMC13158995; doi:10.1021/acs.jpca.6c00886)
Supplement: Supplementary file 1 [file jp6c00886_si_001.zip › SI_xyz/Br-/water/COSMO-RS/Br-_water_20]

61
Energy [ha]: -4103.490600041, chem. Pot. [kJ/mol]: 1081.8, free energy of solvation [kcal/mol]: -72.4247
Br   -0.1590738   -0.0121458    0.7073522 
O     1.0834943   -2.0273199    2.9858765 
H     0.5588019   -1.2874450    2.6126698 
H     0.5417591   -2.8110091    2.6606748 
O     3.0308042   -1.8808398    0.9840796 
H     2.3875260   -1.9339250    1.7464743 
H     2.7090991   -2.5822569    0.3858298 
O     3.0814815    0.1419616   -0.9762307 
H     2.9818681   -0.4986812   -0.2210467 
H     3.3988746    0.9835699   -0.5482750 
O    -2.7428885    0.5315114    2.5499535 
H    -2.7149623    0.0031524    3.3653558 
H    -1.9050786    0.2953089    2.0647575 
O     3.4547201    2.4829179    0.4531852 
H     2.6527703    2.9797069    0.1844598 
H     3.1878869    2.0831300    1.3145881 
O     2.3639475   -1.8708851   -2.8621521 
H     1.9866319   -2.3344723   -2.0732924 
H     2.7880272   -1.0780095   -2.4622536 
O    -4.0572144   -0.7025225    0.2827795 
H    -3.8169947   -0.2531581    1.1236600 
H    -3.7011871   -0.0933896   -0.4066291 
O     0.9118626   -2.9275638   -0.6753893 
H     0.1530552   -3.2178817   -1.2676493 
H     0.6000116   -2.0654046   -0.3084632 
O    -0.3748220   -3.9314124    1.7027344 
H     0.2070151   -3.8663469    0.9128589 
H    -1.2368935   -3.5808894    1.3381304 
O    -2.2013661    3.3717962    2.4906245 
H    -2.4599968    2.4312767    2.6153725 
H    -1.2417179    3.4124791    2.7477364 
O     0.5608382    3.5793157    2.8066192 
H     0.7056761    3.6227930    1.8313220 
H     1.0856809    2.7933421    3.0692212 
O     0.6223356    3.0926842   -0.0325676 
H     0.4307296    2.1687018    0.2663879 
H    -0.3300891    3.4678670   -0.1603910 
O    -2.5102944    1.1846192   -1.2231594 
H    -1.8028750    0.8198297   -0.6372436 
H    -2.1023203    1.0814356   -2.1249320 
O    -0.1304768   -1.7166744   -3.9805887 
H     0.8261872   -1.6856205   -3.6849345 
H    -0.4697072   -0.7929306   -3.8453149 
O    -1.8951988    3.7621614   -0.1925821 
H    -2.1244238    3.6700281    0.7813230 
H    -2.2660941    2.9479938   -0.6167586 
O     1.2661023    1.6917366   -2.3592129 
H     1.8074230    0.9975889   -1.8893619 
H     1.0507324    2.3410795   -1.6404746 
O     2.1799464    1.1783125    2.6499138 
H     2.5758377    0.4407367    3.1462065 
H     1.5168428    0.7445894    2.0514196 
O    -0.9120730    0.8819332   -3.4524610 
H    -0.0300494    1.2048547   -3.0112026 
H    -1.0267335    1.4379248   -4.2401041 
O    -1.1765486   -3.3516670   -2.2900648 
H    -0.8360000   -2.6867531   -3.0089110 
H    -1.3282786   -4.1956320   -2.7435195 
O    -2.5684794   -3.0697762    0.2482604 
H    -3.0929702   -2.2252615    0.2912879 
H    -2.2166795   -3.0962950   -0.6678620 
