# Supplementary material for: Systematic Evaluation of a Cluster-Continuum-Model Workflow to Compute the Free Energies of Solvation of Ions in Different Solvents
Source: J Phys Chem A. 2026 Apr 28;130(18):3726–42. doi: 10.1021/acs.jpca.6c00886 (PMC13158995; doi:10.1021/acs.jpca.6c00886)
Supplement: Supplementary file 1 [file jp6c00886_si_001.zip › SI_xyz/Br-/water/COSMO-RS/Br-_water_3]

10
Energy [ha]: -2803.682429998, chem. Pot. [kJ/mol]: 91.05, free energy of solvation [kcal/mol]: -65.35518
Br    1.0528684   -0.6457704   -0.1508969 
O    -1.1386656    1.0163250   -1.8753106 
H    -0.7000229    1.8581814   -1.6661644 
H    -0.5234114    0.3615273   -1.4305323 
O    -3.0511321    1.3143721    0.3056413 
H    -2.5246306    0.8231117    0.9781854 
H    -2.5266235    1.1671456   -0.5153057 
O    -1.1388830    0.0829139    2.1296880 
H    -0.5232528   -0.3056321    1.4402116 
H    -0.6949064    0.9251054    2.3256437 
