# Supplementary material for: Systematic Evaluation of a Cluster-Continuum-Model Workflow to Compute the Free Energies of Solvation of Ions in Different Solvents
Source: J Phys Chem A. 2026 Apr 28;130(18):3726–42. doi: 10.1021/acs.jpca.6c00886 (PMC13158995; doi:10.1021/acs.jpca.6c00886)
Supplement: Supplementary file 1 [file jp6c00886_si_001.zip › SI_xyz/Br-/water/COSMO-RS/Br-_water_4]

13
Energy [ha]: -2880.145015634, chem. Pot. [kJ/mol]: 152.54, free energy of solvation [kcal/mol]: -61.62677
Br    1.3757071    0.1793352    0.4421157 
O    -1.7842666   -0.3963294    1.4394844 
H    -0.8008015   -0.3232256    1.5158764 
H    -1.9639750    0.3351821    0.8072138 
O    -2.2161008   -0.3296460   -2.6850039 
H    -1.7917962   -1.0387198   -2.1431794 
H    -1.9795604    0.4716217   -2.1750813 
O    -0.9312775   -2.0592052   -0.7655494 
H    -1.4266731   -1.6925554    0.0062845 
H    -0.0653686   -1.6008863   -0.6556381 
O    -1.2823961    1.5755460   -0.6335637 
H    -0.3840303    1.1669021   -0.4206406 
H    -1.1488326    2.5212401   -0.4600540 
