# Supplementary material for: Systematic Evaluation of a Cluster-Continuum-Model Workflow to Compute the Free Energies of Solvation of Ions in Different Solvents
Source: J Phys Chem A. 2026 Apr 28;130(18):3726–42. doi: 10.1021/acs.jpca.6c00886 (PMC13158995; doi:10.1021/acs.jpca.6c00886)
Supplement: Supplementary file 1 [file jp6c00886_si_001.zip › SI_xyz/Br-/water/COSMO-RS/Br-_water_5]

16
Energy [ha]: -2956.607113036, chem. Pot. [kJ/mol]: 213.49, free energy of solvation [kcal/mol]: -61.89378
Br   -0.8324892   -0.8213418   -0.9988342 
O     1.7964410    2.9177134   -0.3933517 
H     0.8627644    2.6813659   -0.0755847 
H     2.2323741    3.2216428    0.4200363 
O    -0.5255471    2.0735811    0.6536678 
H    -0.0693403    1.5854510    1.3982215 
H    -0.8009798    1.3254557    0.0636798 
O    -0.4959033   -1.8172074    2.0525227 
H    -0.7662307   -1.5086073    1.1361764 
H     0.2159196   -2.4467650    1.8465097 
O     2.2593477    0.1218482   -0.0985601 
H     2.2154434    1.0757373   -0.3632943 
H     1.4289622   -0.2566472   -0.4885405 
O     1.0323992    0.5538913    2.3725815 
H     0.4675068   -0.2576635    2.4332437 
H     1.5921080    0.3615262    1.5684572 
