# Supplementary material for: Systematic Evaluation of a Cluster-Continuum-Model Workflow to Compute the Free Energies of Solvation of Ions in Different Solvents
Source: J Phys Chem A. 2026 Apr 28;130(18):3726–42. doi: 10.1021/acs.jpca.6c00886 (PMC13158995; doi:10.1021/acs.jpca.6c00886)
Supplement: Supplementary file 1 [file jp6c00886_si_001.zip › SI_xyz/Br-/water/COSMO-RS/Br-_water_6]

19
Energy [ha]: -3033.069737265, chem. Pot. [kJ/mol]: 268.75, free energy of solvation [kcal/mol]: -60.29475
Br   -0.8468279    0.6852353    0.8801089 
O     2.8116451   -1.2073866   -0.0757678 
H     2.7018562   -0.7962045    0.8148631 
H     1.9731523   -1.7440920   -0.1665345 
O    -0.0485078   -1.1918793   -2.8295652 
H     0.5912083   -0.4866406   -2.5264679 
H    -0.9211237   -0.7509526   -2.6938323 
O     1.5451009    0.7256765   -1.5965824 
H     2.1482144    0.0925275   -1.1102547 
H     0.8726942    0.9338288   -0.9063089 
O     0.2795906   -2.3200876   -0.3196321 
H     0.1220862   -2.0731158   -1.2757870 
H    -0.1587289   -1.5752246    0.1553819 
O    -2.2716712    0.4623930   -2.0623958 
H    -1.9787232    0.4380383   -1.1112987 
H    -1.8869195    1.3003613   -2.3712690 
O     1.9264774   -0.1142009    2.4336529 
H     1.5456143   -0.9322894    2.7958524 
H     1.1388550    0.3018711    1.9894003 
