# Supplementary material for: Systematic Evaluation of a Cluster-Continuum-Model Workflow to Compute the Free Energies of Solvation of Ions in Different Solvents
Source: J Phys Chem A. 2026 Apr 28;130(18):3726–42. doi: 10.1021/acs.jpca.6c00886 (PMC13158995; doi:10.1021/acs.jpca.6c00886)
Supplement: Supplementary file 1 [file jp6c00886_si_001.zip › SI_xyz/Br-/water/COSMO-RS/Br-_water_7]

22
Energy [ha]: -3109.531045093, chem. Pot. [kJ/mol]: 331.31, free energy of solvation [kcal/mol]: -63.55492
Br    1.5728095   -1.1502443   -0.6472302 
O    -2.6501664    1.9521686    1.1523070 
H    -1.9355944    1.7523995    1.8205889 
H    -2.8740571    1.0568863    0.7902225 
O    -0.4747033    1.2181719    2.7322874 
H    -0.5130206    0.2553026    2.5413101 
H     0.2172659    1.5446295    2.0843808 
O    -0.6431124   -1.4526469    1.6172953 
H    -0.4753647   -2.3216737    2.0161292 
H     0.0810566   -1.3577376    0.9208630 
O    -2.8627363   -0.6554293    0.0276641 
H    -2.1908482   -1.0576137    0.6280699 
H    -2.3358165   -0.4527292   -0.7811660 
O    -1.0207480    0.0787935   -2.0194516 
H    -1.0070475   -0.2233472   -2.9417402 
H    -0.1783317   -0.3042883   -1.6169512 
O    -0.9344781    2.7165971   -0.8501123 
H    -0.9825573    1.9122324   -1.4123871 
H    -1.6232075    2.5393748   -0.1410940 
O     1.2248195    2.0017265    0.7169642 
H     1.4918588    1.1411971    0.3207336 
H     0.5089776    2.3359633    0.1015830 
