# Supplementary material for: Systematic Evaluation of a Cluster-Continuum-Model Workflow to Compute the Free Energies of Solvation of Ions in Different Solvents
Source: J Phys Chem A. 2026 Apr 28;130(18):3726–42. doi: 10.1021/acs.jpca.6c00886 (PMC13158995; doi:10.1021/acs.jpca.6c00886)
Supplement: Supplementary file 1 [file jp6c00886_si_001.zip › SI_xyz/Br-/water/COSMO-RS/Br-_water_8]

25
Energy [ha]: -3185.990391846, chem. Pot. [kJ/mol]: 390.95, free energy of solvation [kcal/mol]: -61.98993
Br    0.4433105   -1.7588660    0.7648358 
O     2.2556207    0.8309008    0.4417207 
H     3.0741409    0.5656043    0.8914645 
H     1.6587300    0.0197373    0.5240513 
O    -2.0598465    0.9724185   -1.8486355 
H    -1.4275063    1.7863204   -1.6664270 
H    -2.7197088    1.2733354   -2.4918408 
O     1.7429528    1.3775370   -2.3060030 
H     1.2033834    0.5508323   -2.4684441 
H     2.1189537    1.2137386   -1.4102227 
O     0.2857161    2.7599882    1.1797094 
H    -0.3265199    2.1219225    1.6506487 
H     1.0909135    2.2116563    1.0342073 
O     0.0379741   -0.7902903   -2.4635673 
H     0.1829539   -1.2121354   -1.5816838 
H    -0.7876432   -0.2597438   -2.3308190 
O    -0.3977020    2.8703521   -1.4473084 
H    -0.2107602    2.9089578   -0.4585740 
H     0.4252373    2.4392916   -1.8271242 
O    -1.1896307    0.7901968    2.3985961 
H    -1.9041513    0.5008846    1.7647400 
H    -0.5395148    0.0639170    2.2630617 
O    -2.7073960   -0.4363603    0.4465208 
H    -2.5614671    0.1018228   -0.3743459 
H    -1.9400927   -1.0545634    0.4451456 
