# Supplementary material for: Systematic Evaluation of a Cluster-Continuum-Model Workflow to Compute the Free Energies of Solvation of Ions in Different Solvents
Source: J Phys Chem A. 2026 Apr 28;130(18):3726–42. doi: 10.1021/acs.jpca.6c00886 (PMC13158995; doi:10.1021/acs.jpca.6c00886)
Supplement: Supplementary file 1 [file jp6c00886_si_001.zip › SI_xyz/Br-/water/COSMO-RS/Br-_water_9]

28
Energy [ha]: -3262.449552414, chem. Pot. [kJ/mol]: 444.22, free energy of solvation [kcal/mol]: -63.27059
Br   -1.6441168    0.0113067   -0.8290132 
O     2.4125897    0.2472671    1.0882398 
H     2.5827040    0.3847106    0.1093573 
H     1.9402057    1.0861293    1.3718527 
O     0.9681339   -1.3782043   -2.5398342 
H     1.2063862   -2.1310583   -1.9369625 
H     0.1133257   -1.0456367   -2.1778143 
O     0.3975648    2.4386449   -1.1555652 
H    -0.0510808    3.0806892   -1.7291217 
H    -0.2601371    1.6795395   -1.0672525 
O     2.5846063    0.6574351   -1.6221022 
H     1.9398607    1.4009853   -1.6181369 
H     2.0551302   -0.0953972   -2.0163916 
O    -1.4878430    1.3149282    2.3224544 
H    -1.2143118    0.5145003    2.8437550 
H    -1.7089281    0.9531048    1.4320998 
O     1.7763759   -3.2276970   -0.5797409 
H     1.2702498   -2.7146643    0.1215310 
H     2.6926209   -2.9280176   -0.4553371 
O     0.9200416    2.4751540    1.6536766 
H     0.7525034    2.6849480    0.7066787 
H     0.0406711    2.1085198    1.9619650 
O    -0.3667892   -0.9244430    3.6004069 
H     0.4368096   -0.5219172    3.9702249 
H    -0.0579939   -1.2815279    2.7122573 
O     0.5208601   -1.5376648    1.1200148 
H     1.2701333   -0.8259659    1.1050340 
H    -0.1860802   -1.1438471    0.5416578 
