# Supplementary material for: Systematic Evaluation of a Cluster-Continuum-Model Workflow to Compute the Free Energies of Solvation of Ions in Different Solvents
Source: J Phys Chem A. 2026 Apr 28;130(18):3726–42. doi: 10.1021/acs.jpca.6c00886 (PMC13158995; doi:10.1021/acs.jpca.6c00886)
Supplement: Supplementary file 1 [file jp6c00886_si_001.zip › SI_xyz/Br-/water/elec/Br-_water_1]

4
Energy [ha]: -2650.759872443, chem. Pot. [kJ/mol]: -10.48, free energy of solvation [kcal/mol]: -70.62514
Br   -0.6080329   -0.2935320    0.0011292 
O     2.6683618   -0.1643463   -0.0236456 
H     2.5896643    0.8004180    0.0584657 
H     1.6981211   -0.4128652   -0.0339714 
