# Supplementary material for: Systematic Evaluation of a Cluster-Continuum-Model Workflow to Compute the Free Energies of Solvation of Ions in Different Solvents
Source: J Phys Chem A. 2026 Apr 28;130(18):3726–42. doi: 10.1021/acs.jpca.6c00886 (PMC13158995; doi:10.1021/acs.jpca.6c00886)
Supplement: Supplementary file 1 [file jp6c00886_si_001.zip › SI_xyz/Br-/water/elec/Br-_water_10]

31
Energy [ha]: -3338.914983519, chem. Pot. [kJ/mol]: 511.21, free energy of solvation [kcal/mol]: -54.95011
Br    1.1332234    1.6527883    0.1039817 
O    -0.3181514   -0.2918304   -2.0614942 
H    -1.2759200   -0.0643921   -2.1930251 
H     0.0255829    0.4142465   -1.4490386 
O    -0.4126741   -2.2881173   -0.1811947 
H    -0.3778630   -1.6002368   -0.9056940 
H     0.5200122   -2.6692035   -0.1875689 
O    -2.8835940   -0.1000452    2.0110064 
H    -1.9455327   -0.3366926    2.2391861 
H    -3.1321664   -0.8181191    1.3656883 
O    -0.1734779   -0.7095424    2.0103451 
H    -0.2902049   -1.3414875    1.2325091 
H     0.1214190    0.1208538    1.5542425 
O     2.2468977   -2.8078408   -0.2122048 
H     2.4815089   -2.2843287    0.5999199 
H     2.4361283   -2.1624790   -0.9419170 
O    -2.9592337    0.3038519   -1.7785944 
H    -2.7468672    0.9672327   -1.0092913 
H    -3.5934798    0.7474483   -2.3623409 
O     2.6149767   -1.0271827    1.9431079 
H     2.6295984   -0.1874685    1.4366830 
H     1.6674837   -1.0500657    2.2338080 
O     2.4893646   -0.6822985   -2.0748692 
H     1.5874097   -0.6972095   -2.4621962 
H     2.4068245    0.0574593   -1.4298067 
O    -3.2382046   -1.9612199   -0.0510173 
H    -3.2512975   -1.2796222   -0.7632683 
H    -2.3202423   -2.3208696   -0.0846116 
O    -2.3509048    1.8100688    0.2186481 
H    -1.3718228    1.9217237    0.2366296 
H    -2.5627898    1.1642203    0.9745576 
