# Supplementary material for: Systematic Evaluation of a Cluster-Continuum-Model Workflow to Compute the Free Energies of Solvation of Ions in Different Solvents
Source: J Phys Chem A. 2026 Apr 28;130(18):3726–42. doi: 10.1021/acs.jpca.6c00886 (PMC13158995; doi:10.1021/acs.jpca.6c00886)
Supplement: Supplementary file 1 [file jp6c00886_si_001.zip › SI_xyz/Br-/water/elec/Br-_water_11]

34
Energy [ha]: -3415.372793998, chem. Pot. [kJ/mol]: 568.33, free energy of solvation [kcal/mol]: -52.19398
Br   -1.9339425    0.2859314    0.8985654 
O    -0.3004462   -3.6757832   -0.8983628 
H     0.3762445   -3.1832131   -1.4104679 
H    -1.1437956   -3.2017151   -1.1459351 
O     1.1505981    1.4744328    1.3659315 
H     0.2670083    1.0358452    1.2842060 
H     1.6940232    0.8237217    1.9108305 
O    -0.8146520    0.1957782   -2.1820618 
H    -0.3874574    1.0776636   -2.4212656 
H    -1.1604092    0.3561693   -1.2650191 
O    -2.4624003   -2.0502317   -1.5262155 
H    -2.5604969   -1.5217473   -0.6996370 
H    -2.0506643   -1.3924410   -2.1292073 
O    -0.5715367    3.3700660    0.0864829 
H    -1.2456003    2.6755653    0.2626558 
H     0.1648504    3.0865915    0.6711646 
O     2.5694022   -0.5635842    2.4327865 
H     1.9373343   -1.2395426    2.0927273 
H     3.3119306   -0.5627791    1.7726962 
O     1.3479884   -1.2670470   -1.4538284 
H     1.1305846   -1.4129620   -0.4940056 
H     0.5306014   -0.7964066   -1.8048061 
O     0.5063476    2.5451582   -2.3820824 
H     0.0980114    2.9644638   -1.5780274 
H     1.3630024    2.1923198   -2.0344578 
O     4.4432419   -0.3581682    0.3439858 
H     3.8887790    0.3036683   -0.1656374 
H     4.3704657   -1.1668610   -0.1904293 
O     2.5490907    1.1390156   -0.9506131 
H     2.0214091    1.3288835   -0.1162808 
H     2.1711526    0.2592687   -1.2457729 
O     0.4834868   -1.9897736    1.1191679 
H     0.1412437   -2.7670362    0.5914708 
H    -0.2952919   -1.3837333    1.2051966 
