# Supplementary material for: Systematic Evaluation of a Cluster-Continuum-Model Workflow to Compute the Free Energies of Solvation of Ions in Different Solvents
Source: J Phys Chem A. 2026 Apr 28;130(18):3726–42. doi: 10.1021/acs.jpca.6c00886 (PMC13158995; doi:10.1021/acs.jpca.6c00886)
Supplement: Supplementary file 1 [file jp6c00886_si_001.zip › SI_xyz/Br-/water/elec/Br-_water_12]

37
Energy [ha]: -3491.832147655, chem. Pot. [kJ/mol]: 625.75, free energy of solvation [kcal/mol]: -55.15965
Br   -0.4708246   -1.2268703    1.0498100 
O     3.5832977    0.0206512    0.6126797 
H     2.9993985    0.4574258   -0.0442666 
H     3.1334272    0.2500012    1.4711229 
O    -1.4291061    3.3444796   -0.7470664 
H    -0.7254939    3.3700867   -0.0518780 
H    -0.9651939    3.0527442   -1.5682652 
O    -2.1535512    0.1323395   -2.8667787 
H    -2.6043050    0.3762160   -2.0174787 
H    -1.6986944   -0.7519861   -2.6701971 
O     2.6077162   -2.4877119    0.0384813 
H     3.0713851   -1.6416825    0.3084052 
H     1.7317467   -2.4040295    0.4719770 
O    -2.7487330    1.0019415   -0.2414703 
H    -2.0510768    0.3666661    0.0448456 
H    -2.2734456    1.8715026   -0.4119682 
O     1.8328341   -1.6161666   -2.4241810 
H     1.8321621   -0.6768178   -2.1480647 
H     2.1800907   -2.0660179   -1.5948761 
O     0.4462260    2.6471556    1.2867895 
H    -0.3599976    2.2382891    1.7115567 
H     0.7377880    2.0167287    0.5793236 
O     1.9250292    0.6282823    2.7608961 
H     1.5453614    1.4877986    2.4587680 
H     1.2401611   -0.0209687    2.4840481 
O    -0.2869033    1.8612348   -2.8148205 
H     0.0917402    2.0115887   -3.6946290 
H    -1.0522749    1.1497990   -2.9199646 
O     1.2200148    0.8645051   -0.8055218 
H     0.6990050    1.2213120   -1.5833414 
H     0.6650052    0.1505590   -0.3915316 
O    -0.8443026   -2.1069325   -2.2225953 
H     0.1389826   -1.9804619   -2.3861730 
H    -0.8997990   -2.1082375   -1.2418164 
O    -1.8021760    1.4934539    2.4759576 
H    -2.4634891    1.4940634    1.7473029 
H    -1.4717319    0.5667650    2.4419730 
