# Supplementary material for: Systematic Evaluation of a Cluster-Continuum-Model Workflow to Compute the Free Energies of Solvation of Ions in Different Solvents
Source: J Phys Chem A. 2026 Apr 28;130(18):3726–42. doi: 10.1021/acs.jpca.6c00886 (PMC13158995; doi:10.1021/acs.jpca.6c00886)
Supplement: Supplementary file 1 [file jp6c00886_si_001.zip › SI_xyz/Br-/water/elec/Br-_water_13]

40
Energy [ha]: -3568.291643989, chem. Pot. [kJ/mol]: 688.67, free energy of solvation [kcal/mol]: -53.44591
Br   -0.0602477   -1.2261608   -2.0145689 
O     1.8149397   -1.2778040    3.1245217 
H     1.2634495   -1.8039603    2.4799709 
H     2.5258643   -0.9138783    2.5518798 
O    -2.4005095   -1.7921411    1.9130114 
H    -2.8913286   -2.3940440    2.4939721 
H    -2.4214689   -0.8676735    2.3642934 
O     3.0102671    0.1865124    0.8965118 
H     2.0425466    0.0694064    0.7590448 
H     3.0236019    1.1130896    1.2691917 
O     0.2007540   -2.5599448    1.2666076 
H    -0.7296629   -2.3061269    1.4943792 
H     0.2878690   -2.3342774    0.3150811 
O     0.1817085    0.7557598    0.4035829 
H     0.6024871    1.5370574   -0.0950389 
H     0.0748781    0.0377466   -0.2904094 
O     0.3093232    1.0196844    3.0624262 
H     0.8329091    0.2044642    3.3207469 
H     0.2169311    0.8658526    2.0829316 
O     2.3804167    2.7073591    1.8617961 
H     1.9403159    3.0064950    1.0379304 
H     1.6575751    2.3328066    2.4229614 
O    -3.1573529   -1.0082380   -0.6614996 
H    -2.3502206   -1.1963922   -1.1971839 
H    -2.9737186   -1.4439266    0.2079956 
O    -1.1040682    2.1592864   -2.2903187 
H    -1.7467292    2.1021006   -1.5408561 
H    -0.8926222    1.2163369   -2.4756374 
O    -2.4800357    1.4996322    0.1889020 
H    -1.5223360    1.2695647    0.3212810 
H    -2.8566189    0.6376797   -0.1629895 
O    -2.4386117    0.6158321    2.9020805 
H    -2.6019449    1.1108778    2.0574159 
H    -1.4904179    0.8200008    3.1364400 
O     2.8407499    0.7061734   -1.8962626 
H     3.1262305    0.4358915   -0.9866017 
H     2.1372584    0.0550018   -2.1220271 
O     1.2598134    2.7282889   -0.9678683 
H     1.9081137    2.1220223   -1.4372273 
H     0.4491562    2.7394389   -1.5508532 
