# Supplementary material for: Systematic Evaluation of a Cluster-Continuum-Model Workflow to Compute the Free Energies of Solvation of Ions in Different Solvents
Source: J Phys Chem A. 2026 Apr 28;130(18):3726–42. doi: 10.1021/acs.jpca.6c00886 (PMC13158995; doi:10.1021/acs.jpca.6c00886)
Supplement: Supplementary file 1 [file jp6c00886_si_001.zip › SI_xyz/Br-/water/elec/Br-_water_14]

43
Energy [ha]: -3644.7480993, chem. Pot. [kJ/mol]: 746.49, free energy of solvation [kcal/mol]: -49.9253
Br   -2.2530619    0.3489198    0.9674417 
O     1.8140276   -0.0511336    2.6073972 
H     1.2449302    0.7580031    2.7528184 
H     1.5718355   -0.3040620    1.6752188 
O     0.2116661   -3.0467438    0.2955174 
H    -0.6727129   -2.9273599   -0.1661053 
H     0.0178863   -2.8570001    1.2618052 
O     0.1402580    2.1250763    2.4825460 
H    -0.6705643    1.6430207    2.1821258 
H     0.5350463    2.4293071    1.6358591 
O    -0.3768735   -1.9573106    2.7225954 
H    -1.0215713   -1.3089230    2.3498321 
H     0.4080455   -1.3970200    2.9372989 
O    -2.0009246   -2.3137283   -1.0725922 
H    -2.2587976   -1.5841817   -0.4548278 
H    -1.4736628   -1.8436006   -1.7599547 
O    -0.0902083   -0.5871775   -2.4652777 
H    -0.8609663    0.0695608   -2.5456241 
H     0.2276060   -0.4835026   -1.5299460 
O     3.5280649   -0.7740397   -1.3686485 
H     3.2101884   -1.6421743   -1.7261723 
H     3.1856422   -0.0987770   -2.0270615 
O     3.7356514    1.2259864    0.9085360 
H     3.2812812    0.7784001    1.6686358 
H     3.9471364    0.4971693    0.2871085 
O     1.2112091   -0.6358502   -0.0087143 
H     0.8221184   -1.5717265    0.1095764 
H     2.1134697   -0.7484047   -0.4403554 
O     1.3970686    2.0973901   -0.2134274 
H     2.3190242    1.9927834    0.1704221 
H     1.0515813    1.1737398   -0.1242699 
O     2.1849956    1.0725998   -2.8707711 
H     1.3672928    0.5228491   -2.9750110 
H     1.9510688    1.6732418   -2.1260700 
O    -1.2067319    3.0996387   -0.7932327 
H    -1.5936090    2.5316129   -0.0863973 
H    -0.2383280    2.9920687   -0.6599385 
O     1.8395447   -2.9090741   -2.1644811 
H     1.1571898   -2.3274178   -2.5604697 
H     1.4244371   -3.2114172   -1.3262865 
O    -2.1434120    1.1017365   -2.4180520 
H    -1.7627005    1.9389201   -2.0259274 
H    -2.5956420    0.7235798   -1.6325989 
