# Supplementary material for: Systematic Evaluation of a Cluster-Continuum-Model Workflow to Compute the Free Energies of Solvation of Ions in Different Solvents
Source: J Phys Chem A. 2026 Apr 28;130(18):3726–42. doi: 10.1021/acs.jpca.6c00886 (PMC13158995; doi:10.1021/acs.jpca.6c00886)
Supplement: Supplementary file 1 [file jp6c00886_si_001.zip › SI_xyz/Br-/water/elec/Br-_water_16]

49
Energy [ha]: -3797.669178547, chem. Pot. [kJ/mol]: 864.52, free energy of solvation [kcal/mol]: -57.27687
Br    0.9899077   -2.0557808    1.6766527 
O    -3.1659723    2.2670327   -0.5073461 
H    -4.0040540    2.6476968   -0.2003613 
H    -3.0581890    1.3808266   -0.0259331 
O     2.7463608    1.5633068   -0.3494333 
H     1.8887847    1.0905197   -0.2094235 
H     2.3980639    2.4266950   -0.7260612 
O     0.2201303    2.0370799    2.3870774 
H    -0.3353801    1.3674795    2.8889958 
H     1.1742596    1.7825839    2.5676784 
O    -1.9115180   -2.3830679   -0.1867419 
H    -1.3793844   -2.1650607   -1.0105843 
H    -1.2106339   -2.5722540    0.4788833 
O     1.8820362   -2.5515258   -1.6771372 
H     2.3185270   -1.6982147   -1.9637785 
H     1.7971882   -2.4867203   -0.6995447 
O     2.7359211    1.0018311    2.4234396 
H     2.4943898    0.0532296    2.3358827 
H     2.9872942    1.2737850    1.5043142 
O     1.2351077    3.5014463   -1.5260243 
H     0.8380867    2.8377819   -2.1309519 
H     0.5059249    3.6809512   -0.8692207 
O    -0.8092223    3.7850315    0.3426078 
H    -0.5001360    3.3202283    1.1538768 
H    -1.6195023    3.3024127    0.0576530 
O    -2.5974891    1.2817856   -3.0845337 
H    -2.9278114    0.3448710   -3.0898270 
H    -2.9391965    1.6836943   -2.2498017 
O     0.1640585    0.5863167    0.1939503 
H     0.4468997   -0.3090813    0.5630857 
H     0.1958842    1.2139424    0.9996328 
O    -3.1823078   -1.4723394   -3.0858628 
H    -3.5298645   -1.8059849   -2.2404428 
H    -2.2348373   -1.7662938   -3.0641606 
O    -2.4472747    0.0593334    0.6963398 
H    -1.5048394    0.3011251    0.4598948 
H    -2.4640342   -0.8934095    0.3552819 
O    -0.5363041   -1.8003532   -2.4578210 
H    -0.3131990   -0.8363179   -2.5477688 
H     0.3581729   -2.2322120   -2.2505316 
O    -0.0123706    0.9651987   -2.5178063 
H    -0.0346267    0.9116212   -1.5286586 
H    -0.9662517    1.1610070   -2.8004845 
O    -1.2688977   -0.0534859    3.2845937 
H    -0.6218419   -0.7644425    3.0615382 
H    -1.8839968   -0.0705492    2.5095389 
O     2.7203448   -0.0990591   -2.6113783 
H     2.9762815    0.4955198   -1.8605265 
H     1.8533948    0.2712958   -2.8860016 
