# Supplementary material for: Systematic Evaluation of a Cluster-Continuum-Model Workflow to Compute the Free Energies of Solvation of Ions in Different Solvents
Source: J Phys Chem A. 2026 Apr 28;130(18):3726–42. doi: 10.1021/acs.jpca.6c00886 (PMC13158995; doi:10.1021/acs.jpca.6c00886)
Supplement: Supplementary file 1 [file jp6c00886_si_001.zip › SI_xyz/Br-/water/elec/Br-_water_17]

52
Energy [ha]: -3874.120220944, chem. Pot. [kJ/mol]: 909.44, free energy of solvation [kcal/mol]: -61.7558
Br    0.1456779    1.0064325   -1.0462504 
O    -0.9693233    4.9812904   -0.3280179 
H    -1.0567179    4.5854149    0.5658022 
H    -1.5472952    4.4115764   -0.8852613 
O    -1.9821321   -0.3062593    1.2034667 
H    -2.6741613    0.4100273    1.0860399 
H    -1.3370413   -0.1071250    0.4856405 
O    -0.8677426    2.9548242    1.6904586 
H    -0.5039214    2.4860189    0.9053256 
H    -0.7700653    2.2469223    2.4227564 
O    -1.7114927   -3.0674429    1.0602725 
H    -1.7544258   -3.2416240    0.0651535 
H    -1.9650590   -2.1184740    1.1676486 
O     1.6455513    4.0931011   -0.7699944 
H     1.4470661    3.1988225   -1.1172900 
H     0.7442675    4.5099216   -0.6915922 
O     2.3538955   -1.5770790   -1.3459617 
H     1.7060802   -0.8407954   -1.3095249 
H     2.7063888   -1.6373619   -0.3973662 
O    -2.4226789    2.8633376   -1.6491359 
H    -1.6531154    2.2327670   -1.6109169 
H    -2.7580195    2.8033443   -2.5589256 
O     1.5565086   -2.6830492   -3.8011125 
H     2.0775343   -2.2646057   -3.0740842 
H     1.3778033   -3.5733721   -3.4453320 
O     2.1047111    3.4410475    1.8590152 
H     1.1678891    3.5592234    2.1210210 
H     2.0854236    3.7278636    0.8993279 
O     1.1761826   -4.1043021   -1.1004884 
H     1.5585086   -3.1918160   -1.1905093 
H     1.0983173   -4.1938160   -0.1196314 
O     1.8823190    0.7522278    1.8263074 
H     2.1463229    1.7243156    1.8858288 
H     1.4209552    0.7161765    0.9570167 
O    -0.9329539   -1.4532154   -3.2573687 
H    -0.0657229   -1.8312089   -3.5608447 
H    -0.6799830   -0.7024949   -2.6815377 
O    -1.5187300   -3.6009419   -1.5576068 
H    -0.5653356   -3.8762351   -1.4798001 
H    -1.4702837   -2.8078373   -2.1538777 
O     2.9052350   -1.7900019    1.2519979 
H     2.7075414   -0.8937995    1.6176040 
H     2.1295358   -2.3563866    1.5011621 
O     0.7595859   -3.5453890    1.6159038 
H     0.7601560   -4.1229758    2.3950950 
H    -0.2356064   -3.3047566    1.4426371 
O    -0.5020739    0.8755226    3.2665974 
H     0.4177287    0.7073238    2.9284724 
H    -1.0653633    0.2936410    2.6920848 
O    -3.4296159    1.9854874    0.8961975 
H    -2.6755934    2.4820434    1.3020001 
H    -3.3583358    2.2365232   -0.0517466 
