# Supplementary material for: Systematic Evaluation of a Cluster-Continuum-Model Workflow to Compute the Free Energies of Solvation of Ions in Different Solvents
Source: J Phys Chem A. 2026 Apr 28;130(18):3726–42. doi: 10.1021/acs.jpca.6c00886 (PMC13158995; doi:10.1021/acs.jpca.6c00886)
Supplement: Supplementary file 1 [file jp6c00886_si_001.zip › SI_xyz/Br-/water/elec/Br-_water_18]

55
Energy [ha]: -3950.578770748, chem. Pot. [kJ/mol]: 960.89, free energy of solvation [kcal/mol]: -59.31432
Br   -0.7302164   -0.2056610    0.8465182 
O    -0.8850026    2.7608291    2.4915483 
H    -0.9224370    1.9128355    1.9942580 
H    -0.9088687    3.4288140    1.7469078 
O     1.9250843    2.8091037    2.7549284 
H     0.9415074    2.8966002    2.8453884 
H     2.1314383    1.9634544    3.2522899 
O    -2.6656792   -3.5291748   -0.8807627 
H    -3.2434533   -2.7827007   -0.5428019 
H    -2.2366169   -3.1238651   -1.6622930 
O     2.1365248    0.4027773    4.0373893 
H     2.2759250   -0.2830467    3.3473936 
H     1.1696352    0.3438336    4.2501482 
O    -0.5506574    4.0931647    0.1272353 
H     0.3397837    3.6784224    0.0628967 
H    -1.0928064    3.5432451   -0.4925540 
O     0.8065648    1.5246791   -2.3918467 
H     1.3032990    2.1369256   -1.8115674 
H     1.1890970    0.6271135   -2.1477554 
O    -1.1795611   -1.5938951   -2.5236360 
H    -0.8767528   -1.1596373   -1.6979259 
H    -0.5613648   -1.2603765   -3.2447656 
O     1.7449081    2.2020472    0.2359395 
H     1.0699911    1.4943017    0.3412395 
H     1.9268417    2.4824780    1.2129535 
O     2.2413550   -1.3052239    1.7008492 
H     1.3575663   -1.0098234    1.3613890 
H     2.2198366   -2.2749446    1.6237951 
O     1.0402524   -3.1835664   -1.3013213 
H     0.5366696   -3.3556404   -0.4480914 
H     0.3163835   -3.0741097   -1.9503940 
O     3.7559975    0.2384717   -0.1806295 
H     3.2118121    1.0570022   -0.0538381 
H     3.4465017   -0.3398583    0.5544578 
O    -3.9656714   -1.2655814   -0.0492078 
H    -3.9281983   -0.7286587   -0.8939580 
H    -3.2476622   -0.8835315    0.4930535 
O    -3.5169772    0.0462375   -2.4221417 
H    -2.7896664   -0.5757128   -2.6632187 
H    -3.0280177    0.8786667   -2.2124001 
O    -1.6926561    2.0085833   -1.4413083 
H    -1.6395603    1.4184908   -0.6555354 
H    -0.8204033    1.8110586   -1.8978062 
O     0.6461123   -0.6758568   -4.3282114 
H     0.5476617    0.2953626   -4.2927764 
H     1.4124036   -0.8248975   -3.7155102 
O    -0.5734230   -3.5815004    0.8406372 
H    -0.6903463   -2.6757401    1.1937125 
H    -1.3909258   -3.6832359    0.2586633 
O     2.0958916   -0.8144003   -2.0153476 
H     2.8459840   -0.4908297   -1.4300533 
H     1.7621803   -1.6714444   -1.6124006 
O    -0.6739508    0.4604878    4.2840024 
H    -0.8803770    1.3981276    4.0892277 
H    -0.8995129    0.0111121    3.4425002 
