# Supplementary material for: Systematic Evaluation of a Cluster-Continuum-Model Workflow to Compute the Free Energies of Solvation of Ions in Different Solvents
Source: J Phys Chem A. 2026 Apr 28;130(18):3726–42. doi: 10.1021/acs.jpca.6c00886 (PMC13158995; doi:10.1021/acs.jpca.6c00886)
Supplement: Supplementary file 1 [file jp6c00886_si_001.zip › SI_xyz/Br-/water/elec/Br-_water_2]

7
Energy [ha]: -2727.222240596, chem. Pot. [kJ/mol]: 41.14, free energy of solvation [kcal/mol]: -65.50936
Br    0.9975258   -0.2459786   -0.1157230 
O    -2.1166368   -1.1417472   -0.0881136 
H    -2.1017954   -1.1434048    0.8843197 
H    -1.1444564   -0.9796217   -0.2840990 
O    -1.7269517    1.7985990    0.2085495 
H    -0.7831227    1.5102915    0.1784608 
H    -2.1612040    0.9536835   -0.0350109 
