# Supplementary material for: Systematic Evaluation of a Cluster-Continuum-Model Workflow to Compute the Free Energies of Solvation of Ions in Different Solvents
Source: J Phys Chem A. 2026 Apr 28;130(18):3726–42. doi: 10.1021/acs.jpca.6c00886 (PMC13158995; doi:10.1021/acs.jpca.6c00886)
Supplement: Supplementary file 1 [file jp6c00886_si_001.zip › SI_xyz/Br-/water/elec/Br-_water_20]

61
Energy [ha]: -4103.499225944, chem. Pot. [kJ/mol]: 1087.46, free energy of solvation [kcal/mol]: -62.99523
Br   -0.0270332   -0.1016231    0.0852990 
O     0.1900982   -0.5434064    3.9183722 
H    -0.0254118   -0.6294864    4.8606179 
H    -0.3239791    0.2562963    3.5862675 
O     2.8897119   -0.1650967    3.0526510 
H     2.0007693   -0.2652195    3.4715444 
H     2.9306687   -0.9264686    2.4190243 
O     3.8772722   -1.3032325   -1.4010521 
H     3.1410546   -1.3887739   -2.0619595 
H     3.5567090   -1.7546845   -0.5907030 
O    -3.1198819   -1.1158026    0.9223968 
H    -3.4918441   -0.9272609   -0.0057771 
H    -2.1791251   -0.8433300    0.8390826 
O     2.5355040    1.7778971    1.2409670 
H     1.7964169    1.2980210    0.8073071 
H     2.7726721    1.1443932    1.9931325 
O    -0.1969745   -2.8256521   -1.5737601 
H     0.5722764   -3.4070951   -1.4402158 
H    -0.0536582   -2.0662957   -0.9501977 
O    -3.9525864   -0.4068778   -1.4935761 
H    -3.7317788    0.5462925   -1.5147617 
H    -3.3409627   -0.8172214   -2.1795310 
O    -1.8247283   -3.6104195    0.8562020 
H    -2.4622999   -2.8546243    0.9370683 
H    -1.4935029   -3.5394389   -0.0626321 
O     2.4238242   -2.0790560    1.0062180 
H     1.8618587   -1.3653275    0.6317705 
H     1.7325021   -2.6008628    1.5289455 
O    -3.4056527    1.5863764    1.7213768 
H    -3.2126017    1.9238787    0.8136347 
H    -3.5305155    0.6131333    1.5792080 
O    -0.9249034    1.5930287    2.7219467 
H    -1.9098463    1.6428839    2.4888095 
H    -0.5535344    1.2098834    1.8923252 
O    -0.3303018    3.7398504   -0.9632807 
H     0.0414731    3.8031078   -0.0321447 
H     0.3497864    3.2662247   -1.4903229 
O     1.7746116   -1.1430918   -3.2263717 
H     0.9672281   -1.6040732   -2.9249903 
H     1.5795618   -0.1824533   -3.1022792 
O    -2.3220946    2.0070823   -0.9740332 
H    -1.6612616    2.7845907   -0.9588269 
H    -1.7407567    1.2654488   -0.6869009 
O     3.7222097    1.4442566   -1.3054661 
H     3.8936963    0.4583230   -1.2987967 
H     3.5434994    1.6652730   -0.3591492 
O    -1.2383523    1.2068194   -3.5932306 
H    -0.2971504    1.4402296   -3.4345217 
H    -1.7168675    1.6161660   -2.8355255 
O     0.6222694    3.7786882    1.5952603 
H     1.4410139    3.2192385    1.5834004 
H     0.0029550    3.2495720    2.1480110 
O     1.3060355    1.5964145   -2.3413795 
H     0.8696035    1.1220713   -1.5947972 
H     2.2833511    1.6308729   -2.0323158 
O    -2.1611250   -1.3510236   -3.2799344 
H    -1.5011208   -1.9342238   -2.8569289 
H    -1.6956089   -0.4892491   -3.4740208 
O     0.3841770   -3.0375045    2.4504761 
H     0.1695773   -2.2057019    2.9316075 
H    -0.4266189   -3.2570474    1.9134907 
