# Supplementary material for: Systematic Evaluation of a Cluster-Continuum-Model Workflow to Compute the Free Energies of Solvation of Ions in Different Solvents
Source: J Phys Chem A. 2026 Apr 28;130(18):3726–42. doi: 10.1021/acs.jpca.6c00886 (PMC13158995; doi:10.1021/acs.jpca.6c00886)
Supplement: Supplementary file 1 [file jp6c00886_si_001.zip › SI_xyz/Br-/water/elec/Br-_water_3]

10
Energy [ha]: -2803.688049382, chem. Pot. [kJ/mol]: 104.5, free energy of solvation [kcal/mol]: -58.23389
Br    1.1314450   -0.0064257   -0.0069191 
O    -1.7749496   -0.4919319   -1.6017941 
H    -0.8012699   -0.5253590   -1.4184292 
H    -1.9936268    0.3755994   -1.1858100 
O    -1.7799059    1.6364005    0.3803055 
H    -0.8060242    1.5043050    0.2575710 
H    -1.9915396    0.8347950    0.9158333 
O    -1.7791611   -1.1427640    1.2248587 
H    -0.8046899   -0.9720826    1.1713571 
H    -1.9895366   -1.2121216    0.2628695 
