# Supplementary material for: Systematic Evaluation of a Cluster-Continuum-Model Workflow to Compute the Free Energies of Solvation of Ions in Different Solvents
Source: J Phys Chem A. 2026 Apr 28;130(18):3726–42. doi: 10.1021/acs.jpca.6c00886 (PMC13158995; doi:10.1021/acs.jpca.6c00886)
Supplement: Supplementary file 1 [file jp6c00886_si_001.zip › SI_xyz/Br-/water/elec/Br-_water_4]

13
Energy [ha]: -2880.150628387, chem. Pot. [kJ/mol]: 160.7, free energy of solvation [kcal/mol]: -56.36072
Br    1.2730663    0.0001530    0.0002218 
O    -1.5003534   -1.9889527    0.0624418 
H    -0.5362972   -1.7892164    0.1310744 
H    -1.7336713   -1.4208164   -0.7192203 
O    -1.4995367   -0.0626781   -1.9887502 
H    -0.5355810   -0.1311078   -1.7883208 
H    -1.7333240    0.7191305   -1.4210222 
O    -1.5002693    0.0627175    1.9884849 
H    -1.7340419   -0.7190215    1.4206581 
H    -0.5361757    0.1307536    1.7885032 
O    -1.4999673    1.9889925   -0.0628126 
H    -0.5358937    1.7890218   -0.1309651 
H    -1.7336455    1.4210998    0.7189286 
