# Supplementary material for: Systematic Evaluation of a Cluster-Continuum-Model Workflow to Compute the Free Energies of Solvation of Ions in Different Solvents
Source: J Phys Chem A. 2026 Apr 28;130(18):3726–42. doi: 10.1021/acs.jpca.6c00886 (PMC13158995; doi:10.1021/acs.jpca.6c00886)
Supplement: Supplementary file 1 [file jp6c00886_si_001.zip › SI_xyz/Br-/water/elec/Br-_water_5]

16
Energy [ha]: -2956.611540062, chem. Pot. [kJ/mol]: 216.26, free energy of solvation [kcal/mol]: -56.18354
Br   -1.3477934    0.4063654    0.2202916 
O     1.2939411    2.3867474    0.1609471 
H     1.3742385    2.2672659   -0.8028491 
H     0.4363203    1.9175556    0.3499859 
O     1.2313544   -0.2635109   -1.8752238 
H     0.4206212    0.0683509   -1.4163121 
H     1.9231547   -0.2189769   -1.1551654 
O     0.9617431   -1.6283997    1.5593853 
H     0.2515532   -0.9442423    1.4848546 
H     0.7439024   -2.1898517    0.7709809 
O     2.8726556   -0.0054478    0.3648928 
H     2.4633158    0.8816376    0.5081353 
H     2.2915668   -0.6206267    0.8946247 
O    -0.0409393   -2.5992477   -0.9158023 
H    -0.7829163   -2.0098669   -0.6531516 
H     0.5226795   -1.9604504   -1.4268446 
