# Supplementary material for: Systematic Evaluation of a Cluster-Continuum-Model Workflow to Compute the Free Energies of Solvation of Ions in Different Solvents
Source: J Phys Chem A. 2026 Apr 28;130(18):3726–42. doi: 10.1021/acs.jpca.6c00886 (PMC13158995; doi:10.1021/acs.jpca.6c00886)
Supplement: Supplementary file 1 [file jp6c00886_si_001.zip › SI_xyz/Br-/water/elec/Br-_water_6]

19
Energy [ha]: -3033.073631704, chem. Pot. [kJ/mol]: 277.05, free energy of solvation [kcal/mol]: -52.74634
Br   -1.1079265   -0.0343134    0.9375273 
O     0.5702176    1.0612103   -1.6916300 
H     0.0403356    0.7483431   -0.9098660 
H     1.3821384    0.4664789   -1.6318590 
O     2.2336129    0.3232621    1.4240634 
H     2.0417471    1.2668569    1.1920167 
H     1.3167592   -0.0293674    1.5138309 
O     2.5562158   -0.7206513   -1.1646226 
H     1.8991362   -1.4664308   -1.1246917 
H     2.6055904   -0.4082919   -0.2212128 
O     0.3569042   -2.4613289   -0.9578060 
H    -0.0111278   -1.9978210   -0.1691674 
H    -0.2116904   -2.0809305   -1.6740924 
O     1.0104990    2.7559000    0.5532365 
H     0.9890654    2.4286058   -0.3806710 
H     0.2115478    2.3199579    0.9222959 
O    -1.3903541   -0.8225188   -2.5155440 
H    -1.7979649   -0.6563557   -1.6383717 
H    -0.7113219   -0.1024577   -2.5487220 
