# Supplementary material for: Systematic Evaluation of a Cluster-Continuum-Model Workflow to Compute the Free Energies of Solvation of Ions in Different Solvents
Source: J Phys Chem A. 2026 Apr 28;130(18):3726–42. doi: 10.1021/acs.jpca.6c00886 (PMC13158995; doi:10.1021/acs.jpca.6c00886)
Supplement: Supplementary file 1 [file jp6c00886_si_001.zip › SI_xyz/Br-/water/elec/Br-_water_7]

22
Energy [ha]: -3109.533116552, chem. Pot. [kJ/mol]: 329.88, free energy of solvation [kcal/mol]: -54.70153
Br    0.0463093   -0.2867263   -1.4111597 
O     1.2418248    2.0595918    0.8043725 
H     0.9252349    1.5304987    0.0358242 
H     1.7042941    1.3797635    1.3697510 
O    -0.3851142   -0.8772412    1.8590616 
H    -0.7328027    0.0451940    2.0876323 
H    -0.1478241   -0.7732990    0.9020527 
O     2.3332582   -0.1011197    2.2128363 
H     1.4385723   -0.5176991    2.2905469 
H     2.7053583   -0.4924647    1.3842132 
O    -2.6473776   -1.7124666    0.3815921 
H    -2.0602501   -1.7101082   -0.4036421 
H    -1.9882277   -1.5873242    1.1118896 
O    -2.7958293    1.0877923   -0.1182343 
H    -2.0198334    0.9863461   -0.7144862 
H    -2.9749062    0.1410120    0.1172412 
O    -1.2196627    1.6822541    2.1214918 
H    -1.8597746    1.6172831    1.3624354 
H    -0.3813499    2.0178943    1.7051778 
O     3.1547410   -0.7287303   -0.4396711 
H     2.2328006   -0.7936483   -0.8059110 
H     3.3830304    0.1980147   -0.6297901 
