# Supplementary material for: Systematic Evaluation of a Cluster-Continuum-Model Workflow to Compute the Free Energies of Solvation of Ions in Different Solvents
Source: J Phys Chem A. 2026 Apr 28;130(18):3726–42. doi: 10.1021/acs.jpca.6c00886 (PMC13158995; doi:10.1021/acs.jpca.6c00886)
Supplement: Supplementary file 1 [file jp6c00886_si_001.zip › SI_xyz/Br-/water/elec/Br-_water_8]

25
Energy [ha]: -3185.994843562, chem. Pot. [kJ/mol]: 394.42, free energy of solvation [kcal/mol]: -50.81403
Br   -0.7446835   -0.4632623    1.0554380 
O     1.6116276   -3.0237812    0.3823411 
H     2.0889621   -2.2343115    0.0194027 
H     0.9937180   -2.6008673    1.0142256 
O    -0.5139630   -2.7533874   -1.4723640 
H    -0.9461224   -2.1368533   -0.8396283 
H     0.2652714   -3.0548818   -0.9361084 
O     1.7893280    2.4200006   -0.7940170 
H     2.2009276    1.5262887   -0.7085988 
H     1.4276713    2.6088068    0.1160283 
O     2.1892750   -0.4210569   -0.5833374 
H     1.8023962   -0.5625175   -1.5042342 
H     1.3760636   -0.3326754   -0.0252833 
O     0.4208236    2.7036498    1.6121782 
H     0.3065939    1.7404017    1.7733389 
H    -0.4603631    2.9319692    1.2152085 
O    -0.5739980    1.4478261   -1.7263326 
H    -0.6804897    0.7800623   -1.0044262 
H     0.2994585    1.8898952   -1.4806189 
O    -2.0984417    2.7054248    0.3196907 
H    -2.1879233    1.8126946    0.7150417 
H    -1.7081900    2.4871028   -0.5642668 
O     0.8215965   -0.7811069   -2.9102322 
H     0.2797873   -1.5328288   -2.5409025 
H     0.2530820    0.0149256   -2.7763064 
