# Supplementary material for: Systematic Evaluation of a Cluster-Continuum-Model Workflow to Compute the Free Energies of Solvation of Ions in Different Solvents
Source: J Phys Chem A. 2026 Apr 28;130(18):3726–42. doi: 10.1021/acs.jpca.6c00886 (PMC13158995; doi:10.1021/acs.jpca.6c00886)
Supplement: Supplementary file 1 [file jp6c00886_si_001.zip › SI_xyz/Br-/water/elec/Br-_water_9]

28
Energy [ha]: -3262.454277061, chem. Pot. [kJ/mol]: 453.89, free energy of solvation [kcal/mol]: -57.24647
Br   -1.3184481   -0.8002902    0.3232248 
O     0.0096237    3.2379515    0.1049834 
H    -0.2509687    2.8266910    0.9801436 
H     0.8205652    2.7445523   -0.1298902 
O     1.9431538    0.6684240    2.5013215 
H     2.0282549    0.8630640    1.5336724 
H     1.7924818   -0.3032877    2.4932738 
O     0.6068400    0.9235502   -3.0643360 
H     1.1960923    1.0723647   -2.2925553 
H    -0.2535946    1.3140626   -2.7335902 
O    -1.5948698    1.9381146   -1.7474439 
H    -1.7909683    1.1344138   -1.2187567 
H    -1.1017404    2.5123527   -1.0945724 
O     1.6399468    0.8099357   -0.3116364 
H     0.7254976    0.4542367   -0.1792747 
H     2.1611371   -0.0315102   -0.5298679 
O     0.4409687   -1.7585752   -2.4508699 
H     0.4682840   -0.8248385   -2.8150657 
H    -0.2399743   -1.6871553   -1.7446943 
O     1.2728982   -2.0297760    1.7099740 
H     0.4147169   -1.6913487    1.3095088 
H     1.0183027   -2.8363864    2.1867049 
O    -0.6023972    1.8074849    2.3844091 
H     0.2958449    1.4284565    2.5900521 
H    -1.0463416    1.0607499    1.9218237 
O     2.6249095   -1.6291064   -0.8171689 
H     1.8821671   -1.8048439   -1.4720375 
H     2.2910190   -1.9921632    0.0336078 
