# Supplementary material for: Systematic Evaluation of a Cluster-Continuum-Model Workflow to Compute the Free Energies of Solvation of Ions in Different Solvents
Source: J Phys Chem A. 2026 Apr 28;130(18):3726–42. doi: 10.1021/acs.jpca.6c00886 (PMC13158995; doi:10.1021/acs.jpca.6c00886)
Supplement: Supplementary file 1 [file jp6c00886_si_001.zip › SI_xyz/Br-/water/gas/Br-_water_1]

4
Energy [ha]: -2650.759866522, chem. Pot. [kJ/mol]: -10.61
Br   -0.5924501   -0.0043279    0.0000018 
O     2.6861093   -0.0574445    0.0000038 
H     1.7033427   -0.2510181    0.0000262 
H     2.6623298    0.9137108    0.0000064 
