# Supplementary material for: Systematic Evaluation of a Cluster-Continuum-Model Workflow to Compute the Free Energies of Solvation of Ions in Different Solvents
Source: J Phys Chem A. 2026 Apr 28;130(18):3726–42. doi: 10.1021/acs.jpca.6c00886 (PMC13158995; doi:10.1021/acs.jpca.6c00886)
Supplement: Supplementary file 1 [file jp6c00886_si_001.zip › SI_xyz/Br-/water/gas/Br-_water_11]

34
Energy [ha]: -3415.371346467, chem. Pot. [kJ/mol]: 562.01
Br    1.3102501    0.0720809    0.8078658 
O     0.3058439   -3.1047243    0.0797355 
H     0.7604424   -2.2857471    0.3837679 
H    -0.6224408   -2.9625035    0.3826445 
O    -1.1125296   -0.6902688    3.1217370 
H    -0.2537451   -0.5052184    2.6789660 
H    -1.5284605   -1.3625694    2.5302039 
O     2.6179792   -0.7163938   -2.3461451 
H     2.1932004    0.1077941   -2.6649875 
H     2.5358783   -0.6274985   -1.3711931 
O    -2.2085978   -2.1813968    0.9820178 
H    -2.1734602   -1.3391174    0.4068779 
H    -3.1012840   -2.5477836    0.8867328 
O    -1.2536519    3.0330506   -1.2307586 
H    -1.8091378    2.2348469   -1.1318980 
H    -0.9124654    3.1707130   -0.2946095 
O    -2.4997733    1.4784142    2.0879706 
H    -2.5770477    1.0986329    1.1866448 
H    -2.0543255    0.7417730    2.5925204 
O     0.7964134    1.5288533   -2.1813812 
H     1.0008458    1.2007530   -1.2725532 
H     0.1160308    2.2402928   -1.9892492 
O    -0.3689001    3.0589945    1.3457115 
H     0.3238828    2.3642969    1.3080311 
H    -1.1507731    2.5747870    1.7398047 
O     0.4676423   -2.5566158   -2.6420781 
H     0.3819229   -2.8553520   -1.6954073 
H     1.3037809   -2.0255522   -2.6374410 
O    -1.1491815   -0.4089189   -2.8019455 
H    -0.4363193    0.2827210   -2.7740970 
H    -0.6273720   -1.2745598   -2.8001711 
O    -1.8112542    0.0426474   -0.3491701 
H    -0.8882388    0.1435650    0.0053730 
H    -1.6407834   -0.1830996   -1.3491179 
