# Supplementary material for: Systematic Evaluation of a Cluster-Continuum-Model Workflow to Compute the Free Energies of Solvation of Ions in Different Solvents
Source: J Phys Chem A. 2026 Apr 28;130(18):3726–42. doi: 10.1021/acs.jpca.6c00886 (PMC13158995; doi:10.1021/acs.jpca.6c00886)
Supplement: Supplementary file 1 [file jp6c00886_si_001.zip › SI_xyz/Br-/water/gas/Br-_water_12]

37
Energy [ha]: -3491.830101839, chem. Pot. [kJ/mol]: 619.28
Br    0.1745947    1.0228892    1.1461506 
O     2.8652211   -1.0756111    1.7981955 
H     2.1789299   -0.3725998    1.8403932 
H     2.3440255   -1.8829885    1.5633354 
O    -2.9792548   -2.1396959    0.5999294 
H    -2.6300493   -2.1240084   -0.3367845 
H    -3.2402408   -1.1894357    0.7502617 
O    -0.9540007    2.3275096   -1.7833143 
H    -0.1970623    1.9219548   -2.3197587 
H    -0.6696463    2.1769914   -0.8519530 
O     2.8037393    1.9931622   -1.0071082 
H     2.1544455    2.0010170   -0.2720886 
H     3.2637065    1.1093952   -0.8927235 
O    -1.9639773   -1.7704037   -1.9451594 
H    -1.0059820   -1.5780675   -1.7973552 
H    -2.3713517   -0.8800611   -2.0826547 
O    -0.8378686   -2.1120695    2.1091268 
H    -0.6143476   -1.1539285    2.0756185 
H    -1.6933142   -2.1804696    1.5470962 
O     0.7517603   -1.1821938   -1.2292839 
H     0.5449322   -0.4717069   -0.5622467 
H     0.8950804   -1.9837000   -0.6508520 
O     3.6491303   -0.5879500   -0.7958528 
H     2.7962671   -0.8974153   -1.1725888 
H     3.5220931   -0.7703694    0.1780854 
O    -3.3000951    0.6074433    0.8312386 
H    -2.3786593    0.8373282    1.0830031 
H    -3.3194551    0.7691760   -0.1464087 
O     1.1196566   -3.0094399    0.7579786 
H     0.2848567   -2.7297672    1.3258498 
H     1.1443526   -3.9783044    0.7380533 
O    -3.0334725    0.8283513   -1.9390695 
H    -2.2107287    1.4558234   -1.9418340 
H    -3.6812691    1.2172401   -2.5466203 
O     1.1323215    1.1706150   -2.9839579 
H     1.8168034    1.5334561   -2.3408140 
H     1.0445773    0.2339752   -2.7123476 
