# Supplementary material for: Systematic Evaluation of a Cluster-Continuum-Model Workflow to Compute the Free Energies of Solvation of Ions in Different Solvents
Source: J Phys Chem A. 2026 Apr 28;130(18):3726–42. doi: 10.1021/acs.jpca.6c00886 (PMC13158995; doi:10.1021/acs.jpca.6c00886)
Supplement: Supplementary file 1 [file jp6c00886_si_001.zip › SI_xyz/Br-/water/gas/Br-_water_13]

40
Energy [ha]: -3568.287597331, chem. Pot. [kJ/mol]: 674.3
Br   -0.0423281    2.0992882   -0.9836895 
O    -0.1297108   -3.7686006    1.7814340 
H    -0.6601163   -3.2991010    2.4757144 
H    -0.7419375   -3.7006038    0.9912668 
O     2.1159635   -1.3924121   -3.0597801 
H     2.5299882   -0.5372718   -2.6936855 
H     2.6490214   -2.1055709   -2.6710958 
O     1.7625582    2.0369487    1.6976531 
H     1.9763674    2.9607165    1.9062280 
H     1.1837763    2.0867502    0.8800259 
O    -2.7446623   -0.0338817   -1.9680898 
H    -1.9747668   -0.6301491   -2.0908705 
H    -2.3054670    0.8172961   -1.7616820 
O    -1.9857029    1.2103243    1.6409115 
H    -1.2077952    0.7670146    2.0789254 
H    -1.5768425    1.6175127    0.8436457 
O     3.0080649    0.8228604   -1.9170020 
H     2.1852618    1.3486929   -1.7936134 
H     3.2355686    0.5212240   -0.9851443 
O     0.1876713   -0.0530556    2.7521731 
H     0.7670290    0.7402963    2.7410282 
H     0.5892653   -0.6508275    2.0454794 
O    -3.2900641   -0.9682871    0.6876636 
H    -3.3598935   -0.7097330   -0.2638556 
H    -2.8492520   -0.1541223    1.0768179 
O    -1.7761026   -2.0418003    3.3116718 
H    -2.4123762   -1.8178613    2.6039611 
H    -1.1663291   -1.2702204    3.3440534 
O     3.4472550   -0.0152174    0.6350817 
H     2.7965741   -0.7515186    0.7755843 
H     3.0373823    0.7402211    1.1155902 
O     1.2626238   -1.6919846    0.9153302 
H     0.8661100   -2.5607447    1.2730552 
H     0.7900255   -1.5340744    0.0546204 
O    -0.0387660   -1.1334350   -1.4944381 
H    -0.0274640   -0.1555991   -1.3092622 
H     0.7029424   -1.2791543   -2.1648508 
O    -1.7676675   -3.0863955   -0.2940406 
H    -2.3373766   -2.4083235    0.1617457 
H    -1.1688901   -2.5216245   -0.8312013 
