# Supplementary material for: Systematic Evaluation of a Cluster-Continuum-Model Workflow to Compute the Free Energies of Solvation of Ions in Different Solvents
Source: J Phys Chem A. 2026 Apr 28;130(18):3726–42. doi: 10.1021/acs.jpca.6c00886 (PMC13158995; doi:10.1021/acs.jpca.6c00886)
Supplement: Supplementary file 1 [file jp6c00886_si_001.zip › SI_xyz/Br-/water/gas/Br-_water_14]

43
Energy [ha]: -3644.747600038, chem. Pot. [kJ/mol]: 738.12
Br   -0.5960482   -0.9900036    1.4912164 
O     1.2710343   -1.9773658   -3.0199113 
H     1.6402645   -1.0650170   -3.0349337 
H     0.2918701   -1.8610924   -3.0759011 
O    -2.7666163    1.9053861   -0.6894880 
H    -3.2717532    1.0493961   -0.6125826 
H    -1.9381167    1.5882577   -1.1068937 
O     0.4526853    3.3665731    1.9992581 
H     0.3794510    3.6252482    1.0517950 
H    -0.4370777    2.9323991    2.1456035 
O    -3.5196737   -0.7379805   -0.4497225 
H    -3.0571559   -1.0922972   -1.2480206 
H    -2.8626290   -0.8911759    0.2649646 
O    -1.4931373   -1.5685638   -2.3365114 
H    -1.0614920   -0.7805373   -1.9231186 
H    -1.3319008   -2.3330145   -1.7124626 
O     2.7937806    2.8332411   -0.8967162 
H     2.6082245    2.3034854   -0.0798563 
H     1.9840010    3.3760913   -1.0000971 
O     2.3022812    0.4731450   -2.1109374 
H     2.5576304    1.4253065   -1.9387014 
H     2.8537018   -0.0093615   -1.4147767 
O    -1.0436557   -3.6582133   -0.5554099 
H    -1.2343233   -3.1497247    0.2625914 
H    -0.0580707   -3.6985468   -0.5392640 
O    -0.1723191    0.7301077   -1.2071365 
H     0.7824983    0.5901824   -1.5446443 
H    -0.2053126    0.3082923   -0.3053262 
O     2.0270923    1.2639170    1.4087012 
H     1.3309246    0.5697269    1.4368385 
H     1.5395009    2.0641355    1.7851383 
O     3.6239973   -0.7066940   -0.0791566 
H     3.0649434   -1.5246395   -0.0199091 
H     3.3075051   -0.1108422    0.6339430 
O     0.0357988    3.4755303   -0.8399617 
H    -0.8435473    3.8470692   -1.0223818 
H    -0.0738424    2.4891078   -0.9484247 
O     1.6425204   -2.6609452   -0.3950429 
H     1.0215798   -2.0867574    0.1140819 
H     1.5212080   -2.4059112   -1.3605123 
O    -1.9688213    2.0630134    2.0153514 
H    -2.2905848    2.1057959    1.0747812 
H    -1.6799904    1.1282761    2.1021626 
