# Supplementary material for: Systematic Evaluation of a Cluster-Continuum-Model Workflow to Compute the Free Energies of Solvation of Ions in Different Solvents
Source: J Phys Chem A. 2026 Apr 28;130(18):3726–42. doi: 10.1021/acs.jpca.6c00886 (PMC13158995; doi:10.1021/acs.jpca.6c00886)
Supplement: Supplementary file 1 [file jp6c00886_si_001.zip › SI_xyz/Br-/water/gas/Br-_water_15]

46
Energy [ha]: -3721.210055607, chem. Pot. [kJ/mol]: 794.82
Br   -1.4811936   -0.3529741   -1.3482012 
O    -0.4971527    1.5641072    1.1386729 
H     0.4840192    1.2869893    1.0858360 
H    -0.9085528    1.0454238    0.3981303 
O     1.8578122   -0.2043374   -1.6527743 
H     0.8826324   -0.3289721   -1.7327321 
H     2.2414311   -1.1274619   -1.4793365 
O     0.1508295   -3.6824750   -1.2173093 
H    -0.0901356   -3.3664873   -0.3046912 
H    -0.3106078   -3.0339172   -1.7829759 
O     2.3173732    2.4305375   -2.6090738 
H     1.3414238    2.6041766   -2.7032996 
H     2.3463456    1.4596197   -2.4451908 
O    -0.1652934    3.9494211    0.0792536 
H    -0.7431017    4.6257028    0.4659339 
H    -0.3688669    3.0823456    0.5681463 
O    -0.2875253   -2.2541016    1.1037164 
H     0.6671405   -1.9837032    1.3042528 
H    -0.6280946   -1.5385492    0.5119223 
O    -3.4971746   -1.0186170    1.2782811 
H    -3.0749312   -0.7747493    0.4198432 
H    -3.0578140   -1.8548982    1.5142704 
O    -0.8920937   -1.7962503    3.8105050 
H    -1.3269964   -0.8969800    3.7233277 
H    -0.7863258   -2.0736882    2.8660165 
O     2.2385905   -1.5798651    1.7181227 
H     2.1776977   -1.6438327    2.7190677 
H     2.3236155   -0.6096393    1.5183366 
O    -0.4415220    2.8199167   -2.4929879 
H    -0.8319941    1.9424266   -2.2906120 
H    -0.4547612    3.2998476   -1.6288866 
O     2.7111842   -2.6165056   -0.9206430 
H     1.8718340   -3.1302393   -1.0742145 
H     2.7267296   -2.4518154    0.0507168 
O     2.6677035    3.4118411   -0.0857092 
H     2.6437183    3.1300919   -1.0515846 
H     1.7846657    3.8255099    0.0430562 
O     1.6970808   -1.6338142    4.3686412 
H     1.8544722   -0.7532933    4.7461994 
H     0.6871982   -1.6864823    4.2508525 
O     2.0372200    0.9601631    0.7508042 
H     2.4118350    1.8848749    0.5690369 
H     1.9865402    0.5475678   -0.1699480 
O    -2.1302914    0.5610473    3.2042096 
H    -1.4944006    1.0011286    2.5867714 
H    -2.7639796    0.1219840    2.5836157 
