# Supplementary material for: Systematic Evaluation of a Cluster-Continuum-Model Workflow to Compute the Free Energies of Solvation of Ions in Different Solvents
Source: J Phys Chem A. 2026 Apr 28;130(18):3726–42. doi: 10.1021/acs.jpca.6c00886 (PMC13158995; doi:10.1021/acs.jpca.6c00886)
Supplement: Supplementary file 1 [file jp6c00886_si_001.zip › SI_xyz/Br-/water/gas/Br-_water_17]

52
Energy [ha]: -3874.11653283, chem. Pot. [kJ/mol]: 896.02
Br   -0.6478929    0.4931572    0.8366518 
O    -4.5940094   -0.4130805   -1.1472874 
H    -3.7279787   -0.8628569   -1.3656221 
H    -4.8454744   -0.7748585   -0.2817242 
O    -0.5783646    4.1821239   -2.6020365 
H    -1.1063527    4.6579489   -1.9398662 
H    -1.2442982    3.5595871   -3.0502508 
O     1.3762365   -0.9899876    4.1365086 
H     0.6308016   -1.5471287    3.7410621 
H     2.0359710   -0.9371876    3.4177775 
O    -0.3803887   -3.6279461   -1.4758942 
H    -1.0943841   -2.9461161   -1.5198169 
H     0.4091746   -3.1294563   -1.7694327 
O    -0.4189355    0.1588760   -3.1451585 
H     0.2767020   -0.5321874   -3.0938200 
H    -0.0043588    0.9046049   -2.6162314 
O     2.8939179   -2.6752418    0.5856582 
H     2.9975361   -1.8306708    1.0760888 
H     2.5397443   -2.3725123   -0.2825555 
O    -2.0463495   -1.3118838   -1.5088397 
H    -1.7023572   -0.9293284   -0.6628581 
H    -1.5725225   -0.7432140   -2.1874358 
O     3.1183981    0.6584527   -1.2549478 
H     2.4472923    1.3657853   -1.4229537 
H     3.1188574    0.5444375   -0.2692794 
O     2.6222738    0.0663471    1.4659537 
H     2.8158885    0.8947870    2.0127301 
H     1.6440226    0.1077832    1.3362136 
O     0.7668760    2.1027098   -1.6220154 
H     0.3480175    2.9722552   -1.9194315 
H     0.3209540    1.8474111   -0.7780985 
O     2.7963620    2.2998035    2.9225844 
H     1.9066825    2.1177144    3.3828031 
H     2.6345546    3.0661844    2.3487824 
O    -0.6465975   -2.2592560    2.9158258 
H    -0.9082134   -1.5192269    2.3315035 
H    -0.2710062   -2.9494487    2.2797659 
O    -2.3009410    2.3810723   -3.5232395 
H    -2.7021468    2.1712773   -2.6262355 
H    -1.7984651    1.5760097   -3.7609050 
O     0.4822779   -3.9725081    1.2019083 
H     0.0933027   -3.9385609    0.2908241 
H     1.3950615   -3.6006098    1.0857524 
O     1.4723902   -1.3824393   -1.5748815 
H     0.8348166   -1.0600406   -0.9023568 
H     2.1761687   -0.6449004   -1.5791132 
O    -3.2322040    1.9721750   -1.0137591 
H    -2.5001986    1.7018115   -0.4190183 
H    -3.8411606    1.1822005   -1.0139917 
O     0.4947324    1.5341679    3.9816640 
H     0.7753260    0.5758875    4.1539827 
H    -0.1118595    1.4475018    3.2181938 
