# Supplementary material for: Systematic Evaluation of a Cluster-Continuum-Model Workflow to Compute the Free Energies of Solvation of Ions in Different Solvents
Source: J Phys Chem A. 2026 Apr 28;130(18):3726–42. doi: 10.1021/acs.jpca.6c00886 (PMC13158995; doi:10.1021/acs.jpca.6c00886)
Supplement: Supplementary file 1 [file jp6c00886_si_001.zip › SI_xyz/Br-/water/gas/Br-_water_19]

58
Energy [ha]: -4027.038499788, chem. Pot. [kJ/mol]: 1024.95
Br   -0.3574433   -0.0581003    0.1804518 
O     3.3383575   -1.4350458    2.1501170 
H     2.6159068   -2.0845433    1.9508392 
H     3.7681432   -1.2535947    1.2658298 
O    -1.2458923    3.1709759    0.3324506 
H    -0.8452798    2.2973288    0.5304908 
H    -0.8150159    3.3879774   -0.5551928 
O    -0.6596856   -2.5001088    3.4995124 
H    -1.5751356   -2.5688070    3.1828561 
H    -0.5455382   -1.5197011    3.7253031 
O     4.2899999   -0.5807379   -0.2868353 
H     3.5772627   -0.7737931   -0.9435660 
H     4.1688666    0.3742522   -0.0772782 
O    -1.8444006    0.9068691   -2.6151514 
H    -1.4242349    0.7204311   -1.7417049 
H    -1.3027872    0.3050821   -3.2191764 
O    -3.6222490    2.3586213   -0.7429016 
H    -2.8015285    2.7659378   -0.3344100 
H    -3.3190926    2.0717768   -1.6274256 
O    -0.2311298    3.3069308   -2.1587409 
H    -0.8127122    2.6176020   -2.5515858 
H     0.6694972    2.8790243   -2.1450059 
O    -0.3681813    0.1133406    4.0444568 
H    -1.0807320    0.6700272    3.6322641 
H     0.4767841    0.4433950    3.6632213 
O     2.2287306    2.0654206   -2.0373756 
H     2.5795261    2.0708348   -1.1101575 
H     2.2858248    1.1342360   -2.3211250 
O     1.9582030   -1.0192911   -1.9196394 
H     1.3261783   -0.6179745   -1.2741465 
H     1.8024497   -2.0048181   -1.7706459 
O    -3.6212886    0.1187593    0.7434453 
H    -3.7088960    0.9624762    0.1935804 
H    -2.6710374   -0.1163772    0.6404805 
O     1.9384628    0.7703728    2.3661632 
H     1.2111687    0.5492544    1.7369906 
H     2.5005522   -0.0922668    2.3822850 
O    -2.4493798    1.6233053    2.9071496 
H    -2.1862640    2.4116843    2.3973463 
H    -2.9968725    1.0936473    2.2754615 
O    -3.7718764   -1.2006981   -1.8437448 
H    -3.9508983   -0.9010904   -0.9197463 
H    -3.3105078   -0.4279995   -2.2468893 
O    -1.4279875   -2.5756220   -1.7613895 
H    -1.0880721   -1.9706019   -1.0638615 
H    -2.3863439   -2.2871601   -1.8228149 
O     3.3558823    1.9882992    0.5033383 
H     2.8168814    1.6314327    1.2898721 
H     3.8125250    2.7859310    0.8127780 
O    -0.3183895   -0.9795726   -3.7829458 
H    -0.7236941   -1.6809049   -3.2061381 
H     0.5830520   -0.8891116   -3.3968421 
O     1.2241067   -3.5644377   -1.2797175 
H     0.2836511   -3.5904259   -1.5597912 
H     1.1789897   -3.5492163   -0.2908383 
O     1.0075942   -2.7979354    1.4179861 
H     0.4176010   -2.8667793    2.2330373 
H     0.6550804   -1.9714146    1.0138779 
