# Supplementary material for: Systematic Evaluation of a Cluster-Continuum-Model Workflow to Compute the Free Energies of Solvation of Ions in Different Solvents
Source: J Phys Chem A. 2026 Apr 28;130(18):3726–42. doi: 10.1021/acs.jpca.6c00886 (PMC13158995; doi:10.1021/acs.jpca.6c00886)
Supplement: Supplementary file 1 [file jp6c00886_si_001.zip › SI_xyz/Br-/water/gas/Br-_water_2]

7
Energy [ha]: -2727.222230674, chem. Pot. [kJ/mol]: 40.43
Br    0.9233265   -0.0919320    0.0206191 
O    -2.3049151   -1.2193618    0.1948146 
H    -2.4427388   -0.3219825   -0.1762953 
H    -1.3194756   -1.2205295    0.2545690 
O    -1.7748298    1.6475983   -0.4160387 
H    -0.8804578    1.1934007   -0.4770631 
H    -1.8474083    1.7629358    0.5469172 
