# Supplementary material for: Systematic Evaluation of a Cluster-Continuum-Model Workflow to Compute the Free Energies of Solvation of Ions in Different Solvents
Source: J Phys Chem A. 2026 Apr 28;130(18):3726–42. doi: 10.1021/acs.jpca.6c00886 (PMC13158995; doi:10.1021/acs.jpca.6c00886)
Supplement: Supplementary file 1 [file jp6c00886_si_001.zip › SI_xyz/Br-/water/gas/Br-_water_3]

10
Energy [ha]: -2803.688035594, chem. Pot. [kJ/mol]: 104.43
Br    1.1784826   -0.0179123   -0.0053207 
O    -1.7802642   -1.6019708   -0.2606955 
H    -0.8015690   -1.4906285   -0.1574143 
H    -1.9771181   -0.8278725   -0.8408006 
O    -1.6932781    0.6366022    1.5909045 
H    -1.9345571   -0.2487289    1.2279337 
H    -0.7210746    0.6377753    1.3973464 
O    -1.7222048    1.1198873   -1.2675501 
H    -1.9129436    1.2476837   -0.3073248 
H    -0.7513281    0.9291070   -1.2218936 
