# Supplementary material for: Systematic Evaluation of a Cluster-Continuum-Model Workflow to Compute the Free Energies of Solvation of Ions in Different Solvents
Source: J Phys Chem A. 2026 Apr 28;130(18):3726–42. doi: 10.1021/acs.jpca.6c00886 (PMC13158995; doi:10.1021/acs.jpca.6c00886)
Supplement: Supplementary file 1 [file jp6c00886_si_001.zip › SI_xyz/Br-/water/gas/Br-_water_4]

13
Energy [ha]: -2880.150627882, chem. Pot. [kJ/mol]: 160.68
Br    1.2711790   -0.0008705    0.0001006 
O    -1.5034660   -1.9909096    0.0624337 
H    -1.7358756   -1.4222064   -0.7191699 
H    -0.5392384   -1.7924592    0.1313550 
O    -1.5007193   -0.0642225   -1.9878504 
H    -0.5368919   -0.1323995   -1.7864140 
H    -1.7351129    0.7180128   -1.4210076 
O    -1.5009863    0.0626581    1.9872445 
H    -1.7359933   -0.7193106    1.4203653 
H    -0.5370224    0.1298632    1.7859600 
O    -1.5023330    1.9892221   -0.0633655 
H    -0.5381569    1.7902751   -0.1322527 
H    -1.7349082    1.4207513    0.7183153 
