# Supplementary material for: Systematic Evaluation of a Cluster-Continuum-Model Workflow to Compute the Free Energies of Solvation of Ions in Different Solvents
Source: J Phys Chem A. 2026 Apr 28;130(18):3726–42. doi: 10.1021/acs.jpca.6c00886 (PMC13158995; doi:10.1021/acs.jpca.6c00886)
Supplement: Supplementary file 1 [file jp6c00886_si_001.zip › SI_xyz/Br-/water/gas/Br-_water_5]

16
Energy [ha]: -2956.611521575, chem. Pot. [kJ/mol]: 215.14
Br   -1.3745465   -0.3484376    0.1240528 
O     0.2478022    1.8855119   -2.0070171 
H     0.6988434    2.0947473   -1.1455257 
H    -0.5535040    1.4204610   -1.6791568 
O     2.8618885   -0.3354061    0.2596125 
H     2.3442351   -0.8243311    0.9443655 
H     2.3974866   -0.5681108   -0.5928530 
O     1.1646019    1.8393522    0.6539405 
H     1.8838128    1.1574295    0.5252282 
H     0.3471965    1.2835551    0.6795204 
O     1.2443283   -0.7687613   -1.9584407 
H     0.4506993   -0.9785073   -1.4082587 
H     1.0550465    0.1794840   -2.1821719 
O     0.9772867   -1.1835313    2.2528143 
H     0.2008594   -1.1221154    1.6298911 
H     1.0007160   -0.2849719    2.6272316 
