# Supplementary material for: Systematic Evaluation of a Cluster-Continuum-Model Workflow to Compute the Free Energies of Solvation of Ions in Different Solvents
Source: J Phys Chem A. 2026 Apr 28;130(18):3726–42. doi: 10.1021/acs.jpca.6c00886 (PMC13158995; doi:10.1021/acs.jpca.6c00886)
Supplement: Supplementary file 1 [file jp6c00886_si_001.zip › SI_xyz/Br-/water/gas/Br-_water_6]

19
Energy [ha]: -3033.071250876, chem. Pot. [kJ/mol]: 270.3
Br   -0.2670031    0.9866598   -1.0721357 
O    -3.0334381   -0.0865168    0.3688602 
H    -2.3333759    0.2234406   -0.2629900 
H    -2.7806712    0.3829739    1.1853134 
O     0.8242190   -2.0947269   -0.1995519 
H     1.3758791   -1.7648334    0.5652382 
H     0.4690988   -1.2599119   -0.5936358 
O     2.2568639   -0.8079277    1.8295448 
H     1.4281289   -0.3486594    2.1320678 
H     2.6256411   -0.2180461    1.1294147 
O    -1.4442457   -2.2014739    1.4645225 
H    -0.6997383   -2.3535952    0.8231688 
H    -2.1120236   -1.6855063    0.9520358 
O    -0.3199882    0.2457245    2.2313176 
H    -0.7184118   -0.6595954    2.0922750 
H    -0.2932154    0.6196561    1.3161049 
O     2.9547460    0.3696696   -0.6922953 
H     2.0642028    0.7808116   -0.8433272 
H     2.8112964   -0.5344297   -1.0286908 
