# Supplementary material for: Systematic Evaluation of a Cluster-Continuum-Model Workflow to Compute the Free Energies of Solvation of Ions in Different Solvents
Source: J Phys Chem A. 2026 Apr 28;130(18):3726–42. doi: 10.1021/acs.jpca.6c00886 (PMC13158995; doi:10.1021/acs.jpca.6c00886)
Supplement: Supplementary file 1 [file jp6c00886_si_001.zip › SI_xyz/Br-/water/gas/Br-_water_9]

28
Energy [ha]: -3262.453650561, chem. Pot. [kJ/mol]: 449.94
Br   -1.7632091   -1.0717789    0.2123117 
O     0.3204833    0.8733985    1.9501059 
H     0.7704279    1.2668315    1.1503683 
H    -0.3680663    0.2790544    1.5584660 
O     0.1406193    0.5440646   -2.0257147 
H    -0.4051848   -0.0493601   -1.4526168 
H     0.9781501    0.0036614   -2.1914415 
O    -2.2276904    2.0081658   -1.1017715 
H    -1.5080375    1.8162197   -1.7385780 
H    -2.3497119    1.1296327   -0.6670143 
O     3.6394803    0.5472037   -0.1167404 
H     3.0230266    1.3150385   -0.1230641 
H     3.3431649    0.0271523    0.6813732 
O     1.3520502    2.2127798   -0.2500446 
H     0.8800944    1.6737424   -0.9523012 
H     0.6967083    2.9027200    0.0345788 
O     2.3793627   -0.9536017   -2.0367142 
H     2.9393712   -0.4088449   -1.4046868 
H     2.0083151   -1.6526764   -1.4520700 
O     2.4853627   -0.9420524    1.9459755 
H     1.7393676   -0.3244345    2.1633469 
H     2.0518728   -1.6105867    1.3666420 
O    -0.8695287    3.4398290    0.8847578 
H    -0.7237762    2.7338800    1.5507322 
H    -1.4571822    3.0044802    0.2093827 
O     1.0843132   -2.5143329    0.0004253 
H     0.8870490   -3.4628406    0.0641856 
H     0.1846785   -2.0686496    0.0559615 
