# Supplementary material for: Systematic Evaluation of a Cluster-Continuum-Model Workflow to Compute the Free Energies of Solvation of Ions in Different Solvents
Source: J Phys Chem A. 2026 Apr 28;130(18):3726–42. doi: 10.1021/acs.jpca.6c00886 (PMC13158995; doi:10.1021/acs.jpca.6c00886)
Supplement: Supplementary file 1 [file jp6c00886_si_001.zip › SI_xyz/Cl-/acetonitrile/COSMO-RS/Cl-_acetonitrile_1]

7
Energy [ha]: -593.0588846906, chem. Pot. [kJ/mol]: 36.61, free energy of solvation [kcal/mol]: -60.00539
Cl   -2.2041813   -0.1001845    0.0006404 
C     0.8740632    0.9087998   -0.0001867 
H    -0.1143587    0.3466871   -0.0007567 
H     0.8790977    1.5489908    0.8933661 
H     0.8800715    1.5497173   -0.8932208 
C     2.0386094    0.0519358    0.0000184 
N     2.9712549   -0.6495149    0.0001197 
