# Supplementary material for: Systematic Evaluation of a Cluster-Continuum-Model Workflow to Compute the Free Energies of Solvation of Ions in Different Solvents
Source: J Phys Chem A. 2026 Apr 28;130(18):3726–42. doi: 10.1021/acs.jpca.6c00886 (PMC13158995; doi:10.1021/acs.jpca.6c00886)
Supplement: Supplementary file 1 [file jp6c00886_si_001.zip › SI_xyz/Cl-/acetonitrile/COSMO-RS/Cl-_acetonitrile_10]

61
Energy [ha]: -1788.028201642, chem. Pot. [kJ/mol]: 911.32, free energy of solvation [kcal/mol]: -49.16374
Cl   -0.0010782   -0.0175826   -0.0032676 
C    -1.3059916    0.5923281   -3.3741679 
H    -0.9470256   -0.1454023   -4.1050870 
H    -0.9651017    1.6007547   -3.6478616 
H    -0.8686594    0.3470162   -2.3912030 
C    -2.7527687    0.5530988   -3.2827882 
N    -3.9119162    0.5169230   -3.1856557 
C     0.8556039   -2.7314914    2.0838633 
H     0.6158459   -1.9637852    1.3262829 
H     1.8116641   -3.2037785    1.8219304 
H     0.0530996   -3.4820379    2.0707041 
C     0.9406105   -2.0909532    3.3811898 
N     0.9959799   -1.5458453    4.4079805 
C    -2.7143498    2.2418534   -0.2224329 
H    -3.7011833    1.7612174   -0.2204113 
H    -2.6891460    3.0241126   -0.9920518 
H    -1.9468548    1.4842240   -0.4518460 
C    -2.4174359    2.7973426    1.0839712 
N    -2.1542229    3.2203138    2.1353279 
C     0.7809173   -3.0407723   -1.6589410 
H     0.4923524   -2.1857847   -1.0218920 
H     0.2205891   -3.9301120   -1.3415718 
H     1.8583603   -3.2116986   -1.5238593 
C     0.4825850   -2.7138723   -3.0392638 
N     0.2375882   -2.4183326   -4.1379208 
C     2.3208800    0.3912027   -2.6965694 
H     1.5580126    0.1810409   -1.9263292 
H     1.8354793    0.8802357   -3.5506753 
H     2.7681397   -0.5557897   -3.0244726 
C     3.3347625    1.2610347   -2.1322957 
N     4.1328000    1.9569647   -1.6505410 
C    -2.8394151   -1.9823155   -0.9091868 
H    -3.8242694   -1.5777348   -0.6430580 
H    -2.0968168   -1.1696353   -0.8555556 
H    -2.8715913   -2.3773693   -1.9327302 
C    -2.4414125   -3.0155111    0.0279856 
N    -2.0917669   -3.8281884    0.7836990 
C     1.1464962    3.3330498   -0.2401711 
H     0.8912497    2.3238372    0.1222969 
H     2.2366839    3.4568888   -0.2118796 
H     0.6740711    4.0788824    0.4120523 
C     0.6551197    3.4557692   -1.5992046 
N     0.2496547    3.5218759   -2.6876686 
C     3.3792145   -0.0744282    1.1033966 
H     2.3239410    0.2066842    0.9522616 
H     3.5567887   -0.2565729    2.1711700 
H     4.0163372    0.7514887    0.7623423 
C     3.6364243   -1.2727838    0.3280289 
N     3.8058738   -2.2377214   -0.2997779 
C    -2.2838280   -0.4307178    2.7203952 
H    -1.5067955   -0.3955322    1.9366711 
H    -2.1377507    0.4226734    3.3947493 
H    -2.1838038   -1.3663205    3.2852878 
C    -3.5893817   -0.3500615    2.0943764 
N    -4.6216512   -0.2813249    1.5624362 
C     0.6722527    1.6820857    3.1872178 
H     0.4432863    1.1398980    2.2540562 
H     0.7393489    0.9490513    4.0032509 
H    -0.1484126    2.3891283    3.3725292 
C     1.9285642    2.3914034    3.0404578 
N     2.9384744    2.9525396    2.9009850 
