# Supplementary material for: Systematic Evaluation of a Cluster-Continuum-Model Workflow to Compute the Free Energies of Solvation of Ions in Different Solvents
Source: J Phys Chem A. 2026 Apr 28;130(18):3726–42. doi: 10.1021/acs.jpca.6c00886 (PMC13158995; doi:10.1021/acs.jpca.6c00886)
Supplement: Supplementary file 1 [file jp6c00886_si_001.zip › SI_xyz/Cl-/acetonitrile/COSMO-RS/Cl-_acetonitrile_11]

67
Energy [ha]: -1920.798864647, chem. Pot. [kJ/mol]: 1016.99, free energy of solvation [kcal/mol]: -50.13552
Cl    0.4615452   -0.0524648   -0.0402186 
C     1.8944234    0.7974669   -3.1677420 
H     1.5917739    0.2772114   -2.2425735 
H     1.4306339    0.2910389   -4.0236407 
H     2.9864105    0.7546862   -3.2692332 
C     1.4330041    2.1699554   -3.0823318 
N     1.0497976    3.2635099   -2.9742472 
C     0.6815792   -2.7129811   -2.4978879 
H     0.5727564   -1.9907696   -1.6702216 
H    -0.0371167   -2.4411753   -3.2838878 
H     0.4605434   -3.7167183   -2.1103504 
C     2.0334875   -2.6426558   -3.0163514 
N     3.1242823   -2.5599885   -3.4143211 
C    -1.9209903    1.2950212   -2.4212437 
H    -2.9944316    1.2050415   -2.2036185 
H    -1.3392421    1.0731954   -1.5112335 
H    -1.6904671    2.3167713   -2.7495520 
C    -1.5395840    0.3441853   -3.4468385 
N    -1.2138349   -0.4328192   -4.2492827 
C    -0.4395781    3.3576698    0.3192542 
H    -0.1240440    2.3049322    0.1985987 
H    -0.1600991    3.9097186   -0.5886395 
H     0.0833775    3.7679422    1.1944461 
C    -1.8714657    3.4031549    0.5295494 
N    -3.0208707    3.4143164    0.7092654 
C    -2.5375676   -1.9376406   -0.8005801 
H    -2.3017712   -2.9910829   -0.9999422 
H    -3.1779635   -1.5337866   -1.5958744 
H    -1.5927600   -1.3684993   -0.7575073 
C    -3.2092714   -1.8114569    0.4766860 
N    -3.7329727   -1.6873651    1.5083284 
C     2.2845092    0.3296960    3.0363968 
H     1.9359590   -0.2412037    3.9064468 
H     1.8674824   -0.1236472    2.1222714 
H     3.3805994    0.3032396    2.9843076 
C     1.8139236    1.6993225    3.1125289 
N     1.4278179    2.7967113    3.1342823 
C     3.0088205    2.5159051    0.0113028 
H     2.7207669    3.2430459    0.7817667 
H     3.1410494    3.0338380   -0.9472703 
H     2.1946001    1.7755190   -0.0871197 
C     4.2284572    1.8382502    0.4054205 
N     5.1914494    1.2704477    0.7278100 
C     3.6276669   -1.8114587    0.1003015 
H     4.4543503   -1.0927816    0.1880834 
H     3.8201100   -2.4868104   -0.7436534 
H     2.6962425   -1.2523624   -0.0962619 
C     3.4791931   -2.5537959    1.3370542 
N     3.3369741   -3.1303074    2.3376745 
C    -1.6430350    0.6928677    2.8181909 
H    -2.6204009    0.2433801    2.5974715 
H    -1.7634769    1.7593564    3.0461649 
H    -1.0069163    0.5836816    1.9225870 
C    -1.0294575    0.0026792    3.9360755 
N    -0.5232964   -0.5630145    4.8178268 
C    -5.4425372    1.1398213    0.9243381 
H    -4.7710351    1.9942582    1.1034080 
H    -6.4826447    1.4505257    1.0919335 
H    -5.1874862    0.3178747    1.6081356 
C    -5.2682896    0.6863667   -0.4423964 
N    -5.1074247    0.3264739   -1.5366815 
C    -0.0977042   -2.9297381    2.0930701 
H     0.8152283   -3.1861878    2.6473214 
H     0.0299662   -1.9261441    1.6542710 
H    -0.9567842   -2.9172792    2.7756761 
C    -0.3151657   -3.8763649    1.0164568 
N    -0.4967151   -4.6082051    0.1301711 
