# Supplementary material for: Systematic Evaluation of a Cluster-Continuum-Model Workflow to Compute the Free Energies of Solvation of Ions in Different Solvents
Source: J Phys Chem A. 2026 Apr 28;130(18):3726–42. doi: 10.1021/acs.jpca.6c00886 (PMC13158995; doi:10.1021/acs.jpca.6c00886)
Supplement: Supplementary file 1 [file jp6c00886_si_001.zip › SI_xyz/Cl-/acetonitrile/COSMO-RS/Cl-_acetonitrile_12]

73
Energy [ha]: -2053.568307602, chem. Pot. [kJ/mol]: 1113.63, free energy of solvation [kcal/mol]: -50.5357
Cl    0.6546208   -0.1337971    0.0958180 
C     3.4482395    1.0394816   -1.7954958 
H     2.6597261    0.5745980   -1.1759893 
H     2.9485346    1.6298296   -2.5770321 
H     4.0578684    0.2495580   -2.2543216 
C     4.2658603    1.9057240   -0.9698258 
N     4.8965181    2.6042581   -0.2853532 
C     1.0981542   -2.1424793    3.0833235 
H     0.9095838   -3.1859184    2.7928714 
H     1.0024604   -1.5144839    2.1795329 
H     2.1206658   -2.0525592    3.4741267 
C     0.1295770   -1.7061986    4.0692541 
N    -0.6669516   -1.3390555    4.8342630 
C    -0.9939918    1.5844546    2.8681343 
H    -1.2732317    0.8562229    3.6415797 
H    -1.8751041    2.1730655    2.5857367 
H    -0.6324745    1.0410480    1.9779640 
C     0.0607648    2.4522812    3.3534451 
N     0.9273853    3.1367065    3.7205505 
C    -2.3016991   -1.8086423    1.4611687 
H    -2.7334994   -2.4680033    0.6943630 
H    -1.3642881   -1.3748776    1.0718758 
H    -2.0838015   -2.3838746    2.3701963 
C    -3.2343851   -0.7421538    1.7643838 
N    -3.9759849    0.1207696    2.0041437 
C    -0.2820162   -3.3538972   -1.2169269 
H     0.2681641   -3.7067950   -2.0990301 
H    -1.3633086   -3.4429491   -1.3960342 
H    -0.0383026   -2.2931809   -1.0335484 
C     0.1051047   -4.1197551   -0.0489383 
N     0.4307044   -4.7058412    0.9020846 
C     1.0219986   -0.8383198   -3.5043749 
H     0.9345462   -0.6022711   -2.4292431 
H     1.6548179   -1.7299723   -3.6136520 
H     1.4972125    0.0128845   -4.0084607 
C    -0.2963491   -1.0590190   -4.0624441 
N    -1.3617848   -1.2239502   -4.4988478 
C     3.2704203   -2.5716115    0.1426086 
H     4.2385684   -2.2829025    0.5715593 
H     2.5385709   -1.7649366    0.3242817 
H     2.9136329   -3.4839584    0.6386095 
C     3.3695120   -2.7861343   -1.2871252 
N     3.4215567   -2.9352176   -2.4401674 
C     3.2768649    1.0285331    2.3975019 
H     3.9059865    1.7516300    1.8597736 
H     2.4317699    0.7435230    1.7464496 
H     2.8763790    1.5029597    3.3031306 
C     4.0477117   -0.1539970    2.7253074 
N     4.6451451   -1.1222760    2.9712668 
C    -4.4268747   -1.1320584   -3.2010723 
H    -4.6338795   -0.1597813   -2.7264393 
H    -3.6179669   -1.0170552   -3.9385356 
H    -5.3373272   -1.4787780   -3.7089025 
C    -4.0128432   -2.1051364   -2.2096650 
N    -3.6669756   -2.8896263   -1.4238373 
C    -1.4444507    1.6968471   -2.1716650 
H    -2.0652385    2.5199057   -1.7989818 
H    -2.0043277    1.1333634   -2.9285752 
H    -1.1838980    1.0302552   -1.3331751 
C    -0.2185602    2.2202024   -2.7417048 
N     0.7774500    2.6237460   -3.1874131 
C     1.2388465    3.4327320    0.2353349 
H     1.2736585    2.3307811    0.1858319 
H     1.7432616    3.8443063   -0.6478032 
H     1.7434155    3.7688791    1.1502007 
C    -0.1507245    3.8434749    0.2572063 
N    -1.2740868    4.1436767    0.2729194 
C    -4.4601464    2.9929516    0.5006771 
H    -4.4336777    2.1955628    1.2603351 
H    -3.4816583    3.4986057    0.4690221 
H    -5.2370721    3.7252118    0.7594376 
C    -4.7477558    2.3965471   -0.7891032 
N    -4.9650972    1.9092642   -1.8227315 
