# Supplementary material for: Systematic Evaluation of a Cluster-Continuum-Model Workflow to Compute the Free Energies of Solvation of Ions in Different Solvents
Source: J Phys Chem A. 2026 Apr 28;130(18):3726–42. doi: 10.1021/acs.jpca.6c00886 (PMC13158995; doi:10.1021/acs.jpca.6c00886)
Supplement: Supplementary file 1 [file jp6c00886_si_001.zip › SI_xyz/Cl-/acetonitrile/COSMO-RS/Cl-_acetonitrile_13]

79
Energy [ha]: -2186.336177808, chem. Pot. [kJ/mol]: 1211.92, free energy of solvation [kcal/mol]: -52.47108
Cl    0.5560891    1.1466146   -0.3282601 
C     3.0919409   -0.0692128    1.9681586 
H     2.3690086    0.1969131    1.1764603 
H     3.6295908    0.8467315    2.2522770 
H     3.7948423   -0.8183708    1.5823943 
C     2.3742193   -0.5944624    3.1114948 
N     1.7685542   -0.9928923    4.0215308 
C    -2.4968742    2.8848594    0.3760701 
H    -3.1279874    3.0737313   -0.5022854 
H    -2.4446766    3.7727978    1.0195900 
H    -1.4825340    2.6231339    0.0291869 
C    -3.0160816    1.7605563    1.1278102 
N    -3.4087638    0.8488431    1.7334863 
C    -0.1121677    3.4204546   -3.0275082 
H    -1.0196968    4.0277881   -2.9184101 
H    -0.0740430    3.0075644   -4.0446860 
H    -0.1530776    2.5892747   -2.3037483 
C     1.0762447    4.2072516   -2.7596803 
N     2.0367583    4.8183246   -2.5182902 
C     0.2567877   -4.0382184    3.9546840 
H     0.6381561   -4.2174901    2.9386423 
H     0.7034077   -3.0987078    4.3142879 
H     0.5794461   -4.8626654    4.6047993 
C    -1.1908019   -3.9400108    3.9511844 
N    -2.3502827   -3.8477765    3.9423718 
C    -4.5336069   -2.3581306    1.7155637 
H    -5.5224580   -2.6053583    2.1252837 
H    -3.7881457   -3.0228624    2.1772716 
H    -4.2918315   -1.3136081    1.9661165 
C    -4.5424795   -2.5116073    0.2739314 
N    -4.5514798   -2.6175738   -0.8842594 
C    -0.8741921   -1.4249028    1.6150146 
H    -0.4414360   -0.6605774    0.9455251 
H    -1.8338650   -1.0442885    1.9879800 
H    -0.1893326   -1.5746232    2.4601985 
C    -1.0640699   -2.6679624    0.9003310 
N    -1.2043520   -3.6677573    0.3234933 
C     1.9272010   -2.2622472   -0.8474103 
H     1.2580500   -2.8280198   -1.5098374 
H     1.4586838   -1.2890878   -0.6233553 
H     2.8821953   -2.0672734   -1.3555493 
C     2.1668159   -2.9968909    0.3782979 
N     2.3689431   -3.5738472    1.3681181 
C    -2.1364642   -0.3716879   -2.1732625 
H    -2.8599822   -1.0355725   -1.6790381 
H    -1.7640100   -0.8675440   -3.0790847 
H    -1.2838878   -0.1797891   -1.5008097 
C    -2.7621918    0.8930084   -2.5060552 
N    -3.2482939    1.9212518   -2.7514320 
C     1.5281415   -0.2421215   -3.5877089 
H     1.2234548    0.2469687   -2.6458517 
H     0.9984203   -1.2026925   -3.6748806 
H     2.6096707   -0.4299233   -3.5443232 
C     1.2095979    0.6117037   -4.7151045 
N     0.9424602    1.3108396   -5.6062200 
C     3.8354374    2.0789591   -1.1710806 
H     2.7632714    2.0004427   -0.9168620 
H     4.3687624    2.5241736   -0.3206012 
H     3.9439619    2.7300014   -2.0482146 
C     4.3385194    0.7470116   -1.4429249 
N     4.7045931   -0.3368677   -1.6562630 
C    -2.3427503   -4.5415298   -2.5017826 
H    -3.1942238   -3.8786912   -2.2832973 
H    -2.6467532   -5.3140770   -3.2208433 
H    -2.0331470   -4.9957758   -1.5512630 
C    -1.2364171   -3.7700760   -3.0324020 
N    -0.3501939   -3.1453902   -3.4527538 
C    -0.0980220    1.8103945    3.2020185 
H    -0.8617699    1.1162560    3.5750951 
H     0.1520325    1.5361181    2.1618189 
H     0.8025952    1.7166940    3.8211367 
C    -0.5971391    3.1712336    3.2341276 
N    -0.9910371    4.2660542    3.2272158 
C     1.6180162    4.3519925    0.8549476 
H     2.0812716    4.9345490    0.0470060 
H     1.0420554    3.5288140    0.3986287 
H     0.9404108    4.9862132    1.4411665 
C     2.6317688    3.7727485    1.7136931 
N     3.4420931    3.2786668    2.3869658 
