# Supplementary material for: Systematic Evaluation of a Cluster-Continuum-Model Workflow to Compute the Free Energies of Solvation of Ions in Different Solvents
Source: J Phys Chem A. 2026 Apr 28;130(18):3726–42. doi: 10.1021/acs.jpca.6c00886 (PMC13158995; doi:10.1021/acs.jpca.6c00886)
Supplement: Supplementary file 1 [file jp6c00886_si_001.zip › SI_xyz/Cl-/acetonitrile/COSMO-RS/Cl-_acetonitrile_14]

85
Energy [ha]: -2319.108144213, chem. Pot. [kJ/mol]: 1316.42, free energy of solvation [kcal/mol]: -52.65647
Cl   -1.5393249    0.0312755    0.0708735 
C    -2.0751356    0.6871210    3.5250028 
H    -1.1356987    0.8107883    4.0803957 
H    -2.6881306   -0.0804856    4.0175884 
H    -1.8476425    0.3500822    2.4967754 
C    -2.7888932    1.9460019    3.4474974 
N    -3.3575215    2.9558693    3.3425231 
C    -0.3215846   -2.3400910    2.4544505 
H    -0.7327100   -1.7176362    1.6389873 
H    -0.0647052   -3.3310386    2.0548177 
H    -1.0788611   -2.4392578    3.2440342 
C     0.8736283   -1.7046954    2.9677170 
N     1.8303642   -1.1753180    3.3655341 
C    -0.8937172   -3.2708038   -1.4045227 
H    -0.2190037   -3.8566626   -0.7633473 
H    -0.4974597   -3.2578319   -2.4280640 
H    -0.9436720   -2.2354304   -1.0263345 
C    -2.2284751   -3.8350819   -1.4009460 
N    -3.3115463   -4.2605960   -1.3859235 
C    -3.8686446   -0.8635130   -2.4866651 
H    -4.3950154   -1.8205395   -2.3777352 
H    -3.4508326   -0.5673685   -1.5108601 
H    -4.5642812   -0.0873980   -2.8301366 
C    -2.7638184   -0.9975322   -3.4159193 
N    -1.8547418   -1.0957102   -4.1349792 
C     5.3162495   -0.1615109   -2.0929713 
H     4.9854129   -1.0321825   -2.6756938 
H     4.4219898    0.4016112   -1.7942926 
H     5.9653362    0.4733748   -2.7100473 
C     6.0181514   -0.6023861   -0.9030066 
N     6.5693748   -0.9610803    0.0563646 
C    -0.9314769    2.0079052   -2.8381298 
H    -0.7930071    1.3414871   -1.9697009 
H    -0.6837169    1.4550709   -3.7527156 
H    -0.2633281    2.8739436   -2.7440540 
C    -2.3196069    2.4245787   -2.8708470 
N    -3.4376033    2.7471201   -2.8621418 
C    -1.9115267    3.6367603    0.2981531 
H    -2.6492677    3.9452243   -0.4542117 
H    -1.7830429    2.5406792    0.2309475 
H    -2.2865603    3.8829081    1.3012937 
C    -0.6453116    4.2925624    0.0483017 
N     0.3807401    4.8024577   -0.1523250 
C     4.9532875    0.1663853    2.8416695 
H     5.5351444    0.0914394    3.7706563 
H     3.9709731   -0.3065060    2.9958859 
H     5.4921493   -0.3554398    2.0365099 
C     4.7796421    1.5596296    2.4780441 
N     4.6321814    2.6743738    2.1796404 
C     3.4800898    3.8309456   -0.8512641 
H     3.8797915    3.2131092   -0.0335046 
H     4.2639505    4.5273207   -1.1789309 
H     2.6185005    4.4054560   -0.4782676 
C     3.0506862    3.0061578   -1.9636314 
N     2.6979655    2.3514772   -2.8581272 
C    -4.1839574   -2.2340128    1.2400790 
H    -5.1847455   -1.8190952    1.0566847 
H    -3.4321874   -1.5670117    0.7820796 
H    -4.1101566   -3.2193557    0.7603359 
C    -3.9201699   -2.3252606    2.6613768 
N    -3.6728205   -2.3712136    3.7980108 
C     1.2362002    1.6293203    1.5646639 
H     1.3737457    2.7044016    1.3913337 
H     0.2072597    1.3317073    1.3001883 
H     1.4300598    1.3962201    2.6192761 
C     2.1441044    0.8701753    0.7341005 
N     2.8662959    0.2567613    0.0614966 
C     1.2026222   -0.7170417   -2.6116107 
H     1.6819949    0.2431777   -2.8554658 
H     0.3858082   -0.9141685   -3.3217556 
H     0.7779719   -0.6401365   -1.6004372 
C     2.1859476   -1.7785795   -2.6661069 
N     2.9870924   -2.6209532   -2.7213687 
C    -4.7501636    1.6989015    0.1578940 
H    -3.7873971    1.1612233    0.2284532 
H    -4.7220212    2.3157230   -0.7516847 
H    -4.8621308    2.3381414    1.0442367 
C    -5.8368328    0.7430862    0.0782526 
N    -6.6886933   -0.0469715    0.0113944 
C     3.7688915   -2.9474505    0.4512107 
H     4.2593428   -3.1988118   -0.4975297 
H     3.5146616   -1.8774078    0.4291731 
H     4.4550548   -3.1377761    1.2862163 
C     2.5618919   -3.7365947    0.5944942 
N     1.5898690   -4.3658311    0.7042418 
