# Supplementary material for: Systematic Evaluation of a Cluster-Continuum-Model Workflow to Compute the Free Energies of Solvation of Ions in Different Solvents
Source: J Phys Chem A. 2026 Apr 28;130(18):3726–42. doi: 10.1021/acs.jpca.6c00886 (PMC13158995; doi:10.1021/acs.jpca.6c00886)
Supplement: Supplementary file 1 [file jp6c00886_si_001.zip › SI_xyz/Cl-/acetonitrile/COSMO-RS/Cl-_acetonitrile_15]

91
Energy [ha]: -2451.876251994, chem. Pot. [kJ/mol]: 1406.25, free energy of solvation [kcal/mol]: -53.33022
Cl    1.7830912   -0.2494794   -0.6164834 
C     4.5884396   -0.5868187   -2.7240507 
H     4.3458623   -0.8435379   -3.7639960 
H     5.2851111   -1.3311213   -2.3148079 
H     3.6610437   -0.6149103   -2.1236675 
C     5.1526109    0.7463651   -2.6467598 
N     5.5776901    1.8269248   -2.5649973 
C    -4.7772674   -0.9254927    0.0725794 
H    -3.9369534   -1.4980497   -0.3401792 
H    -4.7633587   -0.9820107    1.1682354 
H    -5.7204802   -1.3455594   -0.3011797 
C    -4.6491853    0.4587740   -0.3360633 
N    -4.5371623    1.5706015   -0.6571763 
C    -3.0694279   -2.4403394    3.5534699 
H    -3.9761822   -2.1033822    4.0726956 
H    -2.3905661   -2.9507364    4.2486483 
H    -2.5602375   -1.5604439    3.1342854 
C    -3.4182708   -3.3287433    2.4621871 
N    -3.6945685   -4.0250430    1.5724440 
C     2.1350673   -3.3511057   -2.4810967 
H     3.1515813   -3.7221978   -2.2903335 
H     1.9168600   -2.5599317   -1.7436516 
H     1.4149281   -4.1756220   -2.3711522 
C     2.0433488   -2.7827927   -3.8117059 
N     1.9618944   -2.2997967   -4.8675877 
C    -0.0604851    5.1252296    2.5389393 
H    -0.2672910    4.3095579    3.2488476 
H     0.2024148    6.0391916    3.0887353 
H    -0.9626455    5.3071361    1.9338382 
C     1.0372694    4.7305334    1.6783615 
N     1.9156441    4.4065651    0.9889248 
C    -2.9977813   -4.7229473   -1.6657021 
H    -3.2352006   -4.7462038   -0.5904113 
H    -3.0803779   -3.6816758   -2.0135734 
H    -3.7148790   -5.3526744   -2.2096602 
C    -1.6447360   -5.1916130   -1.8962537 
N    -0.5505505   -5.5458059   -2.0713141 
C     4.2602447    1.8346427    0.8270859 
H     3.5448007    1.1903716    0.2844703 
H     3.7626368    2.7906135    1.0447992 
H     5.1327410    2.0135983    0.1847828 
C     4.6453253    1.1692307    2.0547290 
N     4.9195284    0.6063175    3.0363620 
C    -0.3473071   -2.9070706    0.4518730 
H     0.2443070   -2.0683408    0.0453904 
H    -0.1113807   -3.8267598   -0.0989567 
H    -1.4107105   -2.6704823    0.3257049 
C    -0.0406209   -3.0712177    1.8567801 
N     0.2236640   -3.1846260    2.9848240 
C     1.2645183    0.1712595    2.9503361 
H     0.8592068   -0.7980670    3.2735623 
H     1.3352853    0.1630738    1.8480750 
H     2.2724825    0.3052752    3.3672482 
C     0.3951866    1.2426213    3.3849159 
N    -0.3085364    2.1019004    3.7315207 
C    -3.5956259    2.4933643    2.7180836 
H    -2.5497843    2.3487045    3.0280900 
H    -3.6351589    2.6727455    1.6356275 
H    -4.0004235    3.3757871    3.2312228 
C    -4.3790277    1.3173550    3.0481816 
N    -5.0108938    0.3765049    3.3097474 
C    -1.0320021    1.7167966   -0.0882729 
H    -1.6666533    1.8133375   -0.9775845 
H    -1.0434943    2.6655002    0.4633422 
H    -0.0019516    1.4706845   -0.3923785 
C    -1.5192453    0.6418424    0.7467686 
N    -1.8888825   -0.2286404    1.4212430 
C    -3.1842543    4.3075923   -1.9660573 
H    -3.7331952    5.0751618   -2.5283477 
H    -2.2450312    4.0728870   -2.4925674 
H    -3.7980881    3.3977766   -1.8829632 
C    -2.8913030    4.7842001   -0.6290382 
N    -2.6566907    5.1471348    0.4506834 
C    -0.4156461   -0.1825793   -3.3249136 
H    -0.0431260   -0.7104895   -4.2134165 
H    -0.7307707    0.8339388   -3.5974242 
H     0.4042988   -0.1183017   -2.5856690 
C    -1.5135708   -0.9113699   -2.7267529 
N    -2.3845395   -1.4973879   -2.2261022 
C     3.6663013   -2.3607120    1.4801200 
H     4.2877462   -1.8190248    2.2065614 
H     2.9337287   -1.6574896    1.0470863 
H     3.1285813   -3.1713937    1.9895044 
C     4.4814044   -2.8808845    0.3993780 
N     5.1143958   -3.2779755   -0.4926531 
C     2.2042773    2.9692258   -2.0663025 
H     3.0068384    3.1146564   -2.8007506 
H     2.3617928    3.6352098   -1.2051446 
H     2.2315936    1.9257872   -1.7033392 
C     0.9052823    3.2277267   -2.6504041 
N    -0.1524061    3.4085144   -3.1010206 
