# Supplementary material for: Systematic Evaluation of a Cluster-Continuum-Model Workflow to Compute the Free Energies of Solvation of Ions in Different Solvents
Source: J Phys Chem A. 2026 Apr 28;130(18):3726–42. doi: 10.1021/acs.jpca.6c00886 (PMC13158995; doi:10.1021/acs.jpca.6c00886)
Supplement: Supplementary file 1 [file jp6c00886_si_001.zip › SI_xyz/Cl-/acetonitrile/COSMO-RS/Cl-_acetonitrile_16]

97
Energy [ha]: -2584.649308714, chem. Pot. [kJ/mol]: 1509.87, free energy of solvation [kcal/mol]: -55.31344
Cl   -1.6091892   -0.9766268   -0.5374663 
C    -4.4565308    0.4772749    1.1258040 
H    -3.6984519   -0.0530046    0.5234619 
H    -5.0939415   -0.2603258    1.6294201 
H    -5.0639428    1.1019553    0.4590603 
C    -3.7780815    1.3060678    2.1002466 
N    -3.2089405    1.9605775    2.8743302 
C    -1.0422776    2.4113963    0.1368587 
H    -1.0542855    1.3380490    0.3814292 
H    -0.1630711    2.6056358   -0.4908870 
H    -0.9828113    3.0085996    1.0547231 
C    -2.2531557    2.7193607   -0.5982427 
N    -3.2257042    2.9376045   -1.1978632 
C    -0.5750239    3.3304763    4.2993835 
H    -1.5689213    3.0588372    3.9077909 
H    -0.6674494    3.6355076    5.3506885 
H    -0.1493365    4.1560537    3.7088759 
C     0.3038845    2.1848097    4.1928693 
N     1.0072020    1.2636233    4.0956419 
C    -1.5853017   -1.2580040    3.0423609 
H    -1.5050496   -1.0818218    1.9553141 
H    -1.4032966   -0.3126877    3.5694332 
H    -0.8225276   -1.9910304    3.3409107 
C    -2.9132735   -1.7568058    3.3383355 
N    -3.9849211   -2.1624470    3.5412996 
C     1.8085938    4.7835926   -0.5202379 
H     2.7113894    5.3745613   -0.7209690 
H     2.0130425    3.7353588   -0.7823365 
H     0.9745418    5.1489864   -1.1330117 
C     1.4785736    4.8595254    0.8885537 
N     1.2102827    4.9006833    2.0191380 
C    -1.1987928    1.0504181   -3.5430528 
H    -2.1157201    1.6042996   -3.7798068 
H    -0.9477129    0.3844578   -4.3792173 
H    -1.3750324    0.4414915   -2.6387756 
C    -0.1124799    1.9765889   -3.2943518 
N     0.7559999    2.7188115   -3.0761151 
C     1.4664555   -0.4489123    1.1581208 
H     0.4997612   -0.7248123    0.7003636 
H     2.1353444   -1.3177754    1.1309447 
H     1.3036516   -0.1398841    2.2001316 
C     2.0341070    0.6530057    0.4146181 
N     2.4601539    1.5455462   -0.1963191 
C    -4.5383406    0.0312129   -2.4628542 
H    -5.4600928   -0.4117836   -2.0608140 
H    -3.6857164   -0.3426527   -1.8701639 
H    -4.5652933    1.1248353   -2.3564764 
C    -4.3619412   -0.3420600   -3.8523589 
N    -4.1957813   -0.6516277   -4.9619943 
C    -0.1665972   -4.0735562    0.5644453 
H    -0.7368555   -3.1609993    0.3151817 
H    -0.6337628   -4.9217142    0.0453536 
H    -0.1738448   -4.2285178    1.6518477 
C     1.1993112   -3.8985229    0.1192651 
N     2.2922320   -3.7275482   -0.2397493 
C     1.5753572   -1.1270865   -2.4340558 
H     0.6461660   -1.0105855   -1.8501495 
H     2.1383127   -1.9721484   -2.0152858 
H     2.1785059   -0.2148478   -2.3456681 
C     1.2448311   -1.3813901   -3.8216870 
N     0.9437830   -1.5828396   -4.9275643 
C     4.0761688    2.6036786    2.4769092 
H     4.5279405    2.9396644    3.4201335 
H     2.9840149    2.6637129    2.5680229 
H     4.3641738    1.5584124    2.2908740 
C     4.5269683    3.4459973    1.3851381 
N     4.8915890    4.1251437    0.5142548 
C     4.1648670    2.8406940   -2.6597903 
H     4.6585441    3.4060087   -3.4623080 
H     3.0738754    2.8937279   -2.7949269 
H     4.4316781    3.2790703   -1.6868610 
C     4.5889116    1.4557542   -2.7009017 
N     4.9288391    0.3446078   -2.7418935 
C    -1.9612130   -3.0627548   -3.4217927 
H    -2.8707657   -2.8815969   -4.0098733 
H    -1.8278710   -2.2355677   -2.7040795 
H    -1.0989122   -3.0854030   -4.1017241 
C    -2.0639041   -4.3003766   -2.6739258 
N    -2.1447123   -5.2738429   -2.0412771 
C     2.9868531   -1.4659448    4.4130188 
H     2.4692756   -0.5116675    4.5933861 
H     3.4668980   -1.8093575    5.3392941 
H     3.7565006   -1.3004449    3.6429273 
C     2.0220959   -2.4477436    3.9565028 
N     1.2319537   -3.2160442    3.5851121 
C    -4.1216884   -3.4253828    0.2795896 
H    -3.2540456   -2.7730020    0.0770848 
H    -4.1743960   -3.6199204    1.3592511 
H    -3.9842438   -4.3658420   -0.2705233 
C    -5.3269189   -2.7466339   -0.1547519 
N    -6.2769799   -2.1737194   -0.5056672 
C     5.1337916   -1.9735874   -0.4162311 
H     5.0867917   -1.2650653   -1.2598214 
H     6.0767887   -2.5345565   -0.4724644 
H     4.2886029   -2.6780724   -0.4760132 
C     5.0648180   -1.2514439    0.8363905 
N     4.9925087   -0.6755690    1.8448368 
