# Supplementary material for: Systematic Evaluation of a Cluster-Continuum-Model Workflow to Compute the Free Energies of Solvation of Ions in Different Solvents
Source: J Phys Chem A. 2026 Apr 28;130(18):3726–42. doi: 10.1021/acs.jpca.6c00886 (PMC13158995; doi:10.1021/acs.jpca.6c00886)
Supplement: Supplementary file 1 [file jp6c00886_si_001.zip › SI_xyz/Cl-/acetonitrile/COSMO-RS/Cl-_acetonitrile_17]

103
Energy [ha]: -2717.419045251, chem. Pot. [kJ/mol]: 1621.1, free energy of solvation [kcal/mol]: -55.8504
Cl   -1.6697938   -0.2683865   -0.8584908 
C     2.4371528   -4.2368860    3.1136093 
H     3.1485616   -3.9569941    2.3204161 
H     2.4431401   -3.4539111    3.8878405 
H     2.7593824   -5.1836052    3.5683879 
C     1.1121267   -4.3880655    2.5458868 
N     0.0553786   -4.5037321    2.0740026 
C    -1.1382138   -3.7898027   -1.0547862 
H    -1.8334937   -4.4696736   -1.5640061 
H    -0.7883576   -4.2324520   -0.1103479 
H    -1.6479461   -2.8358321   -0.8408600 
C    -0.0161284   -3.4976225   -1.9207661 
N     0.8790289   -3.2339041   -2.6147150 
C     4.1345593   -2.8121303   -2.1307245 
H     4.7925990   -3.5418869   -2.6220316 
H     3.1010224   -2.9638424   -2.4804481 
H     4.4637196   -1.7983696   -2.4067721 
C     4.1847917   -2.9917980   -0.6955703 
N     4.2088930   -3.1399127    0.4579952 
C    -4.7164258   -2.1589328   -1.5148957 
H    -4.5363428   -3.1311234   -1.9922446 
H    -5.3815762   -1.5632739   -2.1563227 
H    -3.7559298   -1.6207289   -1.4235857 
C    -5.2890842   -2.3297091   -0.1951517 
N    -5.7236461   -2.4445005    0.8787076 
C     1.1268652    0.0336774    6.0701863 
H     1.0425032    0.1017566    7.1632598 
H     1.4483176    0.9979084    5.6558739 
H     0.1489626   -0.2204687    5.6307707 
C     2.0858179   -0.9906123    5.7056986 
N     2.8483030   -1.8175064    5.4098838 
C    -4.7037134    1.1342855    0.3899265 
H    -5.1513819    1.7851156   -0.3723513 
H    -3.7585175    0.7193319   -0.0069760 
H    -5.3873090    0.3044765    0.6148378 
C    -4.4338079    1.8953944    1.5925356 
N    -4.1999083    2.4998388    2.5589929 
C    -2.7037401    5.2258664    1.4296699 
H    -3.0927218    4.5936381    2.2417363 
H    -1.6031167    5.1827018    1.4260325 
H    -3.0226704    6.2647488    1.5900211 
C    -3.2259737    4.7349747    0.1680460 
N    -3.6415604    4.3310790   -0.8400117 
C     1.1870202   -1.4054457    0.7757622 
H     1.5712313   -2.4045248    0.5391959 
H     1.1403993   -1.2809048    1.8657148 
H     0.1770419   -1.2820585    0.3474901 
C     2.0490249   -0.3985068    0.1974303 
N     2.7281101    0.4140710   -0.2830865 
C    -0.9167504    1.6673072    2.0716816 
H    -1.0802779    1.0053235    1.2017334 
H    -1.6982917    1.4778443    2.8175867 
H    -0.9793827    2.7109019    1.7378429 
C     0.3905089    1.4376075    2.6444573 
N     1.4485684    1.2622806    3.0949947 
C     4.3921406   -0.4046940    2.6497393 
H     3.3860380   -0.0093379    2.8535987 
H     4.3207109   -1.2752038    1.9816209 
H     4.8383393   -0.7234635    3.6008142 
C     5.1935343    0.6322979    2.0293588 
N     5.8261911    1.4759506    1.5376875 
C     3.0036807    3.4670676    1.1303084 
H     2.9146652    2.5076791    0.5995749 
H     3.6987804    4.1106526    0.5767206 
H     3.4006527    3.2702362    2.1335520 
C     1.7048645    4.1021156    1.2224117 
N     0.6579874    4.6033390    1.2957925 
C     1.5067789    0.1089870   -3.4354938 
H     1.7213804    0.5894770   -2.4718240 
H     1.1918134   -0.9270103   -3.2417371 
H     2.4353247    0.1018819   -4.0221292 
C     0.4625889    0.8281984   -4.1372764 
N    -0.3825437    1.3988672   -4.6974979 
C    -3.4017119    1.8019374   -3.1552032 
H    -2.7824976    1.2412594   -2.4322618 
H    -2.8049816    1.9527048   -4.0656133 
H    -3.6666348    2.7714489   -2.7091074 
C    -4.5935779    1.0305305   -3.4413115 
N    -5.5408089    0.3854822   -3.6468502 
C    -2.4746509   -2.1694334    2.1212691 
H    -3.5597824   -2.2651687    2.2639791 
H    -2.2913209   -1.5538384    1.2220333 
H    -2.0313393   -3.1638818    1.9702242 
C    -1.8559768   -1.5467665    3.2720571 
N    -1.3510828   -1.0399339    4.1886363 
C     5.1669466    2.1918307   -1.7812427 
H     4.2042264    2.7219254   -1.8488661 
H     5.3399377    1.8778990   -0.7414717 
H     5.9764317    2.8673327   -2.0911477 
C     5.1327308    1.0354815   -2.6523092 
N     5.0990577    0.1132232   -3.3609866 
C    -0.3734012    3.0464766   -1.6293673 
H    -0.5310694    1.9748184   -1.4190539 
H    -0.6859283    3.6299717   -0.7545828 
H    -0.9937586    3.3243778   -2.4897721 
C     1.0181988    3.3241589   -1.9161190 
N     2.1355166    3.5568612   -2.1381798 
C    -2.0190147   -1.5608090   -4.2380517 
H    -2.7463803   -0.9289411   -4.7637287 
H    -1.8231242   -1.1234375   -3.2428531 
H    -1.0815964   -1.5736377   -4.8072655 
C    -2.5372670   -2.9068937   -4.0906519 
N    -2.9556069   -3.9822040   -3.9409106 
