# Supplementary material for: Systematic Evaluation of a Cluster-Continuum-Model Workflow to Compute the Free Energies of Solvation of Ions in Different Solvents
Source: J Phys Chem A. 2026 Apr 28;130(18):3726–42. doi: 10.1021/acs.jpca.6c00886 (PMC13158995; doi:10.1021/acs.jpca.6c00886)
Supplement: Supplementary file 1 [file jp6c00886_si_001.zip › SI_xyz/Cl-/acetonitrile/COSMO-RS/Cl-_acetonitrile_2]

13
Energy [ha]: -725.835674499, chem. Pot. [kJ/mol]: 121.45, free energy of solvation [kcal/mol]: -55.25673
Cl   -2.2006043   -0.2123329    0.2417827 
C    -0.2022037    2.2191692    1.1888849 
H    -0.8096865    1.3460097    0.8049693 
H    -0.2976280    2.2396984    2.2834954 
H    -0.6352626    3.1408541    0.7754857 
C     1.1909573    2.1142760    0.8146324 
N     2.3091487    2.0062762    0.5020852 
C     0.8651763   -1.4995087   -0.3688652 
H    -0.1839442   -1.2745152   -0.0518379 
H     1.5256353   -0.7280996    0.0518942 
H     0.9017939   -1.4248894   -1.4647120 
C     1.3006831   -2.8163732    0.0503283 
N     1.6474653   -3.8769927    0.3864503 
