# Supplementary material for: Systematic Evaluation of a Cluster-Continuum-Model Workflow to Compute the Free Energies of Solvation of Ions in Different Solvents
Source: J Phys Chem A. 2026 Apr 28;130(18):3726–42. doi: 10.1021/acs.jpca.6c00886 (PMC13158995; doi:10.1021/acs.jpca.6c00886)
Supplement: Supplementary file 1 [file jp6c00886_si_001.zip › SI_xyz/Cl-/acetonitrile/COSMO-RS/Cl-_acetonitrile_3]

19
Energy [ha]: -858.6117184568, chem. Pot. [kJ/mol]: 220.6, free energy of solvation [kcal/mol]: -52.499
Cl    2.0801088    0.7073484    0.0448942 
C    -0.9116178    2.1941744    0.8074356 
H    -1.0042955    1.9437870    1.8736776 
H    -1.6231139    1.5758781    0.2419103 
H     0.1199168    1.9231295    0.4839337 
C    -1.1952626    3.6018136    0.6079041 
N    -1.4223957    4.7333278    0.4500354 
C     0.3817084   -1.8319208    1.5014071 
H     0.6621789   -1.9464926    2.5576415 
H     1.0376619   -1.0504383    1.0396335 
H    -0.6591921   -1.4850468    1.4383851 
C     0.5169540   -3.0969709    0.8083617 
N     0.6314299   -4.1030055    0.2323685 
C    -0.0401083   -0.9849514   -1.9582044 
H     0.2709050   -2.0386459   -1.9374556 
H    -0.0378057   -0.6227716   -2.9954382 
H     0.6943760   -0.3841759   -1.3608715 
C    -1.3623942   -0.8503861   -1.3845161 
N    -2.4100520   -0.7227098   -0.8908515 
