# Supplementary material for: Systematic Evaluation of a Cluster-Continuum-Model Workflow to Compute the Free Energies of Solvation of Ions in Different Solvents
Source: J Phys Chem A. 2026 Apr 28;130(18):3726–42. doi: 10.1021/acs.jpca.6c00886 (PMC13158995; doi:10.1021/acs.jpca.6c00886)
Supplement: Supplementary file 1 [file jp6c00886_si_001.zip › SI_xyz/Cl-/acetonitrile/COSMO-RS/Cl-_acetonitrile_4]

25
Energy [ha]: -991.3872094977, chem. Pot. [kJ/mol]: 316.82, free energy of solvation [kcal/mol]: -50.49637
Cl    2.0689635    0.1517382   -0.3650172 
C     0.3419970    2.9248084   -1.4280514 
H     0.8173099    3.3700246   -2.3130240 
H     0.9899247    2.1005037   -1.0509871 
H    -0.6277251    2.4942790   -1.7139502 
C     0.1439511    3.9349673   -0.4068503 
N    -0.0145994    4.7359964    0.4231370 
C    -0.4835363   -1.2299888   -2.2227789 
H    -1.3896793   -0.7589383   -1.8155914 
H     0.3960638   -0.8389706   -1.6605539 
H    -0.3776152   -0.9492717   -3.2799878 
C    -0.5638983   -2.6710334   -2.0981248 
N    -0.6132147   -3.8287411   -1.9790752 
C    -0.7346660    1.0198026    1.4805357 
H    -0.6560658    2.0353763    1.8920635 
H    -0.9349154    0.3032969    2.2893232 
H     0.2304920    0.7525253    0.9940747 
C    -1.7892585    0.9690295    0.4892709 
N    -2.6066918    0.9235493   -0.3392108 
C     0.9809258   -2.7048748    1.2325836 
H     1.8521908   -3.3032596    1.5327619 
H     0.4054260   -3.2661737    0.4830583 
H     1.3463724   -1.7606608    0.7682982 
C     0.1556811   -2.4140425    2.3877405 
N    -0.5066552   -2.1579289    3.3108033 
