# Supplementary material for: Systematic Evaluation of a Cluster-Continuum-Model Workflow to Compute the Free Energies of Solvation of Ions in Different Solvents
Source: J Phys Chem A. 2026 Apr 28;130(18):3726–42. doi: 10.1021/acs.jpca.6c00886 (PMC13158995; doi:10.1021/acs.jpca.6c00886)
Supplement: Supplementary file 1 [file jp6c00886_si_001.zip › SI_xyz/Cl-/acetonitrile/COSMO-RS/Cl-_acetonitrile_5]

31
Energy [ha]: -1124.162470365, chem. Pot. [kJ/mol]: 416.75, free energy of solvation [kcal/mol]: -49.32487
Cl   -1.8076306   -0.3276977    0.2396295 
C     1.4278750   -1.2045613   -0.8210888 
H     1.9450473   -1.6758417    0.0261215 
H     1.9787853   -0.3019324   -1.1199294 
H     0.4122694   -0.8985119   -0.4920715 
C     1.3245750   -2.1435772   -1.9202406 
N     1.2191187   -2.9043869   -2.7954196 
C     0.8294362    0.1936103    2.4954788 
H     1.0579698   -0.7202881    3.0601709 
H    -0.0909063    0.0227779    1.8992097 
H     1.6552236    0.3982700    1.8003145 
C     0.6539403    1.3265098    3.3835121 
N     0.5056334    2.2488995    4.0782916 
C    -0.4419521    2.8634398    0.3418570 
H    -0.3291577    3.2876688    1.3489293 
H    -0.9366657    3.5872810   -0.3197104 
H    -1.0619283    1.9443938    0.4010979 
C     0.8551152    2.5079116   -0.1978209 
N     1.8852666    2.1863949   -0.6343619 
C    -0.7793108   -3.5629783    0.6525608 
H    -1.2167265   -2.5464612    0.5268783 
H    -0.4328839   -3.9191359   -0.3276599 
H    -1.5535207   -4.2436253    1.0319778 
C     0.3321239   -3.5006853    1.5808957 
N     1.2268881   -3.4190235    2.3214103 
C    -0.8540928    0.9286281   -2.8599638 
H    -1.2369768    0.5111035   -1.9038926 
H    -1.2098691    0.3011329   -3.6880231 
H     0.2435322    0.9040973   -2.8379428 
C    -1.3073028    2.2959585   -3.0279883 
N    -1.6699836    3.3961983   -3.1421856 
