# Supplementary material for: Systematic Evaluation of a Cluster-Continuum-Model Workflow to Compute the Free Energies of Solvation of Ions in Different Solvents
Source: J Phys Chem A. 2026 Apr 28;130(18):3726–42. doi: 10.1021/acs.jpca.6c00886 (PMC13158995; doi:10.1021/acs.jpca.6c00886)
Supplement: Supplementary file 1 [file jp6c00886_si_001.zip › SI_xyz/Cl-/acetonitrile/COSMO-RS/Cl-_acetonitrile_7]

43
Energy [ha]: -1389.709751387, chem. Pot. [kJ/mol]: 612.48, free energy of solvation [kcal/mol]: -48.13838
Cl    0.0290519    0.7058900    1.0058220 
C     3.3342327    0.4206037   -0.1893694 
H     3.6229696    1.2797887   -0.8104971 
H     2.4243904    0.6894560    0.3790665 
H     4.1411508    0.1722557    0.5130929 
C     3.0281863   -0.7261462   -1.0215192 
N     2.7528404   -1.6495874   -1.6742853 
C     1.8731299   -2.2183430    1.9002721 
H     1.9799957   -2.7364098    0.9380205 
H     1.3051195   -2.8601964    2.5864661 
H     1.3028587   -1.2852889    1.7307245 
C     3.1852402   -1.9103899    2.4370148 
N     4.2402475   -1.6471234    2.8520895 
C     0.5775143    3.9256887   -0.2369657 
H     0.7585663    4.7116973    0.5086004 
H    -0.2594026    4.2145253   -0.8869370 
H     0.3163408    2.9812101    0.2814200 
C     1.7666254    3.7109637   -1.0386572 
N     2.7188259    3.5071054   -1.6758780 
C    -0.5314437   -2.3112451   -0.8018369 
H     0.4477170   -2.5289967   -1.2525113 
H    -0.4288895   -1.3867010   -0.2010936 
H    -0.8288271   -3.1331218   -0.1364957 
C    -1.5206428   -2.1064577   -1.8399052 
N    -2.3091752   -1.9056259   -2.6727374 
C    -2.2713853   -1.2077810    2.8227210 
H    -1.5840471   -0.5021266    2.3146873 
H    -3.2732882   -1.1041344    2.3832147 
H    -2.3222972   -0.9503250    3.8894125 
C    -1.7743612   -2.5594902    2.6590166 
N    -1.3502560   -3.6334593    2.5104731 
C    -3.1281383    0.9670393   -0.6711230 
H    -3.1032183    0.2353542   -1.4910759 
H    -3.3069104    1.9646070   -1.0929851 
H    -2.1453552    0.9661662   -0.1622673 
C    -4.1643701    0.6132840    0.2795204 
N    -4.9763422    0.3169734    1.0593799 
C     0.2458425    0.9137528   -2.5757180 
H     0.2789587    0.7306332   -1.4852076 
H    -0.1307320    0.0135197   -3.0787729 
H     1.2610289    1.1344600   -2.9295228 
C    -0.6303099    2.0389938   -2.8390218 
N    -1.3342969    2.9487016   -3.0152569 
