# Supplementary material for: Systematic Evaluation of a Cluster-Continuum-Model Workflow to Compute the Free Energies of Solvation of Ions in Different Solvents
Source: J Phys Chem A. 2026 Apr 28;130(18):3726–42. doi: 10.1021/acs.jpca.6c00886 (PMC13158995; doi:10.1021/acs.jpca.6c00886)
Supplement: Supplementary file 1 [file jp6c00886_si_001.zip › SI_xyz/Cl-/acetonitrile/COSMO-RS/Cl-_acetonitrile_8]

49
Energy [ha]: -1522.482699287, chem. Pot. [kJ/mol]: 710.23, free energy of solvation [kcal/mol]: -47.6999
Cl    0.1304565   -0.6033099   -0.4000798 
C    -3.0574247    0.4675387   -1.5029978 
H    -3.8330787   -0.3047130   -1.5836458 
H    -2.1291033    0.0040866   -1.1191599 
H    -3.3903624    1.2313347   -0.7872152 
C    -2.7829136    1.0764223   -2.7901287 
N    -2.5276043    1.5672226   -3.8141812 
C     1.5303113    1.6056982    2.0420255 
H     0.9262331    1.6163487    2.9592271 
H     1.6939673    2.6322845    1.6899538 
H     0.9876565    1.0410132    1.2618756 
C     2.8039383    0.9562553    2.2860595 
N     3.8177671    0.4125935    2.4607119 
C    -1.9330439   -3.4393605    0.0279091 
H    -1.9637649   -4.1741273   -0.7880964 
H    -1.1829135   -2.6614165   -0.2100329 
H    -1.6290928   -3.9446493    0.9558364 
C    -3.2321219   -2.8156794    0.1872631 
N    -4.2629758   -2.2893780    0.3115553 
C     3.5404616    0.1138608   -1.0263368 
H     2.6007819   -0.4393592   -0.8508883 
H     3.9781121   -0.2077542   -1.9809466 
H     4.2327230   -0.0895149   -0.1985801 
C     3.2319903    1.5301708   -1.0708840 
N     2.9571078    2.6603559   -1.1025459 
C     0.9158497    0.7134893   -3.6384316 
H     0.6286592    0.1943186   -2.7056813 
H     1.1619906    1.7550577   -3.3922612 
H     0.0599272    0.7051041   -4.3261572 
C     2.0730064    0.0687094   -4.2303420 
N     3.0125672   -0.4480500   -4.6826027 
C    -0.3962716    2.8536465   -0.9470890 
H     0.5409740    3.4091275   -0.8089908 
H    -0.1643321    1.7734374   -0.8897753 
H    -0.8116663    3.0784266   -1.9387786 
C    -1.3623459    3.1780026    0.0828051 
N    -2.1481283    3.3987797    0.9126910 
C     1.2505500   -2.1058954    2.6588476 
H     0.9272124   -1.4500733    3.4791061 
H     2.3376862   -2.2456135    2.7175253 
H     1.0040646   -1.6201362    1.6966825 
C     0.5597628   -3.3782729    2.7404839 
N    -0.0121232   -4.3911471    2.7822307 
C    -2.2361754    0.1525633    2.1756991 
H    -1.5505397   -0.1152771    1.3499331 
H    -3.0612077   -0.5716166    2.1983943 
H    -2.6306536    1.1605452    1.9847364 
C    -1.4991977    0.1415656    3.4230915 
N    -0.8719813    0.1363274    4.4037310 
