# Supplementary material for: Systematic Evaluation of a Cluster-Continuum-Model Workflow to Compute the Free Energies of Solvation of Ions in Different Solvents
Source: J Phys Chem A. 2026 Apr 28;130(18):3726–42. doi: 10.1021/acs.jpca.6c00886 (PMC13158995; doi:10.1021/acs.jpca.6c00886)
Supplement: Supplementary file 1 [file jp6c00886_si_001.zip › SI_xyz/Cl-/acetonitrile/COSMO-RS/Cl-_acetonitrile_9]

55
Energy [ha]: -1655.256156698, chem. Pot. [kJ/mol]: 802.22, free energy of solvation [kcal/mol]: -47.13741
Cl   -0.0407136    0.0260481   -0.2244704 
C     0.2640386    2.7538442   -2.4349962 
H     0.1539330    1.7559272   -1.9748050 
H    -0.6821679    3.0236019   -2.9233229 
H     1.0781590    2.7223842   -3.1711256 
C     0.5809965    3.7032319   -1.3854507 
N     0.8395796    4.4410777   -0.5237796 
C    -0.1817711   -3.5090441   -0.0522152 
H    -0.1594483   -2.4097576    0.0563316 
H    -1.0228229   -3.9101264    0.5273085 
H     0.7567839   -3.9213076    0.3394801 
C    -0.3255077   -3.8348011   -1.4578998 
N    -0.4366289   -4.0598943   -2.5942822 
C     2.1506279   -1.5239126   -2.4982095 
H     1.7156085   -2.2765293   -3.1690343 
H     1.3372809   -0.9261657   -2.0508761 
H     2.8193651   -0.8529165   -3.0535685 
C     2.8718355   -2.1749188   -1.4213939 
N     3.4294503   -2.6884809   -0.5388319 
C     3.1347098    1.6003303   -0.0391349 
H     2.1788403    1.0590908    0.0769529 
H     3.9116299    1.0895136    0.5435511 
H     3.0075726    2.6214710    0.3424833 
C     3.4836168    1.6310761   -1.4465709 
N     3.7302284    1.6417436   -2.5838225 
C     2.0178845   -1.4537739    2.3188272 
H     2.8310630   -2.0054503    1.8268712 
H     1.4642498   -0.9006720    1.5396746 
H     2.4274486   -0.7304068    3.0369521 
C     1.1099587   -2.3729843    2.9757922 
N     0.3580993   -3.1052076    3.4794571 
C     0.2000830    2.5595158    2.2865447 
H    -0.6396264    2.5985996    2.9935323 
H     0.3332694    3.5352294    1.7988316 
H    -0.0285391    1.8145315    1.5041816 
C     1.4210536    2.1660068    2.9619301 
N     2.4076869    1.8290743    3.4794987 
C    -3.1013229    1.7813684   -0.1177795 
H    -3.9089294    1.0959201    0.1700364 
H    -2.1356909    1.2575054    0.0020292 
H    -3.1214116    2.6563078    0.5440507 
C    -3.2468518    2.1757575   -1.5057488 
N    -3.3338745    2.4706772   -2.6282329 
C    -2.4391871   -1.1614154   -2.5016834 
H    -2.9491444   -0.4402767   -3.1540225 
H    -1.5397377   -0.6881385   -2.0709608 
H    -2.1333199   -2.0470260   -3.0745330 
C    -3.3082930   -1.5501719   -1.4074164 
N    -3.9895152   -1.8460400   -0.5118927 
C    -2.2700129   -1.0139923    2.3551973 
H    -3.1405966   -1.4888108    1.8817916 
H    -1.5189957   -0.8232348    1.5680909 
H    -1.8336847   -1.6885712    3.1041815 
C    -2.6470049    0.2508626    2.9546343 
N    -2.9329198    1.2840089    3.4084584 
