# Supplementary material for: Systematic Evaluation of a Cluster-Continuum-Model Workflow to Compute the Free Energies of Solvation of Ions in Different Solvents
Source: J Phys Chem A. 2026 Apr 28;130(18):3726–42. doi: 10.1021/acs.jpca.6c00886 (PMC13158995; doi:10.1021/acs.jpca.6c00886)
Supplement: Supplementary file 1 [file jp6c00886_si_001.zip › SI_xyz/Cl-/acetonitrile/elec/Cl-_acetonitrile_10]

61
Energy [ha]: -1788.028723532, chem. Pot. [kJ/mol]: 917.88, free energy of solvation [kcal/mol]: -49.18994
Cl    0.0592858   -0.0363262   -0.1250186 
C    -2.6590691   -0.4911805   -2.4813869 
H    -2.5037803   -1.3916363   -3.0917946 
H    -1.8522957   -0.4485781   -1.7294109 
H    -3.6221423   -0.5509427   -1.9552601 
C    -2.6068583    0.7014766   -3.3045460 
N    -2.5454232    1.6682555   -3.9496295 
C     1.2709444   -2.3172836    2.3452951 
H     1.4761021   -3.3545286    2.0521505 
H     1.1602483   -1.7046276    1.4353008 
H     2.1078875   -1.9285609    2.9400191 
C     0.0310783   -2.2368435    3.0933205 
N    -0.9751013   -2.1430793    3.6700869 
C    -2.0633951    2.8208391   -0.5623157 
H    -1.8012940    3.5637784   -1.3259946 
H    -1.4839821    1.9011044   -0.7454466 
H    -3.1345222    2.5881471   -0.6244937 
C    -1.7234507    3.3110177    0.7596020 
N    -1.4352034    3.6697447    1.8282534 
C     1.3502893   -2.8696674   -1.8571455 
H     1.5605228   -3.7186440   -1.1942664 
H     2.2057559   -2.7153901   -2.5271277 
H     1.2035259   -1.9650519   -1.2431522 
C     0.1376749   -3.1079341   -2.6169514 
N    -0.8499194   -3.2747768   -3.2089491 
C     0.8684700    1.4413212   -3.2594130 
H     0.4327244    2.4393883   -3.3949619 
H     0.7033232    0.8496673   -4.1689088 
H     0.3703027    0.9460245   -2.4089808 
C     2.2845671    1.5437529   -2.9616174 
N     3.4137586    1.6168633   -2.6911127 
C    -2.0051130   -3.0022454    0.2239019 
H    -2.6893694   -2.9378095    1.0793778 
H    -1.4697667   -2.0426982    0.1193890 
H    -2.5768258   -3.1895645   -0.6938586 
C    -1.0391928   -4.0633124    0.4358464 
N    -0.2416856   -4.8926266    0.6067111 
C     1.8452816    3.1103400    0.1731651 
H     1.3084254    2.1472878    0.2218609 
H     2.8868638    2.9159757   -0.1127410 
H     1.8161578    3.5905123    1.1595072 
C     1.2098100    3.9568734   -0.8184321 
N     0.6810908    4.6116211   -1.6213779 
C     3.6578411   -0.1697112    0.2040381 
H     2.5678321   -0.0253362    0.1065266 
H     3.9886416    0.2929209    1.1444250 
H     4.1411548    0.3233524   -0.6507879 
C     3.9514925   -1.5898742    0.2088167 
N     4.1601179   -2.7348558    0.2124072 
C    -2.7728187    0.2194246    2.0126072 
H    -1.8231756    0.1881045    1.4490921 
H    -2.8758325    1.2080854    2.4790264 
H    -2.7327013   -0.5550487    2.7910060 
C    -3.8656464   -0.0247690    1.0924584 
N    -4.7189229   -0.2261543    0.3270764 
C     0.5256784    1.2494683    3.1648302 
H     0.2661444    0.8138900    2.1833748 
H     0.0817749    0.6312229    3.9562578 
H     0.1039503    2.2634082    3.2061262 
C     1.9690976    1.2791665    3.2913545 
N     3.1309968    1.2893368    3.3575283 
