# Supplementary material for: Systematic Evaluation of a Cluster-Continuum-Model Workflow to Compute the Free Energies of Solvation of Ions in Different Solvents
Source: J Phys Chem A. 2026 Apr 28;130(18):3726–42. doi: 10.1021/acs.jpca.6c00886 (PMC13158995; doi:10.1021/acs.jpca.6c00886)
Supplement: Supplementary file 1 [file jp6c00886_si_001.zip › SI_xyz/Cl-/acetonitrile/elec/Cl-_acetonitrile_11]

67
Energy [ha]: -1920.799497522, chem. Pot. [kJ/mol]: 1022.6, free energy of solvation [kcal/mol]: -50.10934
Cl    0.4895704   -0.2030809    0.0496296 
C     1.9732777    0.6914531   -3.1301642 
H     1.7068804    0.0937217   -2.2438698 
H     1.4323441    0.2940793   -3.9983962 
H     3.0561671    0.6316402   -3.2961921 
C     1.5799545    2.0642303   -2.8767689 
N     1.2475820    3.1549164   -2.6454467 
C     0.5008348   -2.7853474   -2.4966993 
H    -0.1493077   -2.4214514   -3.3050009 
H     0.1398675   -3.7545777   -2.1259927 
H     0.4579089   -2.0570860   -1.6679712 
C     1.8684399   -2.8947737   -2.9665235 
N     2.9725534   -2.9623304   -3.3282043 
C    -1.7965416    1.3734807   -2.3198620 
H    -2.8763626    1.3931512   -2.1191281 
H    -1.2553957    1.0562637   -1.4128824 
H    -1.4477757    2.3749437   -2.6022274 
C    -1.5054114    0.4263996   -3.3781658 
N    -1.2559720   -0.3523562   -4.2058297 
C    -0.2431838    3.2732288    0.4175280 
H     0.0484609    2.2138629    0.2984023 
H     0.0680962    3.8143367   -0.4867684 
H     0.2709191    3.6711292    1.3036430 
C    -1.6772113    3.3531910    0.5978586 
N    -2.8300632    3.3925152    0.7501521 
C    -2.6643683   -1.8261748   -0.8898837 
H    -2.4828548   -2.8860941   -1.1104025 
H    -3.2650655   -1.3734274   -1.6898756 
H    -1.6921346   -1.3097207   -0.8157613 
C    -3.3571246   -1.6929836    0.3755717 
N    -3.8937493   -1.5692738    1.4005553 
C     2.0627086    0.2588320    3.2750246 
H     1.6450874   -0.2897573    4.1293811 
H     1.6648594   -0.1720329    2.3402213 
H     3.1573589    0.1649269    3.2604709 
C     1.6675188    1.6520016    3.3389129 
N     1.3408184    2.7686350    3.3618253 
C     3.2756282    2.1982099    0.2599935 
H     2.8714402    3.2048743    0.0949818 
H     2.4375900    1.4796245    0.2621592 
H     3.7800283    2.1603418    1.2336253 
C     4.2078389    1.8568972   -0.7973840 
N     4.9382891    1.5605542   -1.6526425 
C     3.8497327   -1.5696630   -0.3613125 
H     3.9398627   -2.6619203   -0.4139145 
H     2.7805039   -1.2959565   -0.3409347 
H     4.3117922   -1.1345510   -1.2564367 
C     4.4902830   -1.0545724    0.8338735 
N     4.9754240   -0.6245990    1.8000497 
C    -1.7079039    0.6623659    2.8136727 
H    -2.7376802    0.4010249    2.5385823 
H    -1.6539660    1.7194043    3.1025764 
H    -1.0632201    0.4965853    1.9325204 
C    -1.2605357   -0.1824695    3.9038479 
N    -0.8805736   -0.8695291    4.7626918 
C    -5.4510663    1.3500353    0.8244761 
H    -4.7104835    2.1367425    1.0398592 
H    -6.4636675    1.7523736    0.9628950 
H    -5.2946569    0.4996660    1.5030646 
C    -5.2714914    0.9006439   -0.5430161 
N    -5.1045258    0.5420618   -1.6368719 
C    -0.5193294   -3.0066504    1.9943634 
H     0.2204226   -3.3408991    2.7330497 
H    -0.1696014   -2.0660184    1.5312385 
H    -1.4709919   -2.8184461    2.5074874 
C    -0.6949489   -4.0014742    0.9536998 
N    -0.8409561   -4.7708519    0.0930234 
