# Supplementary material for: Systematic Evaluation of a Cluster-Continuum-Model Workflow to Compute the Free Energies of Solvation of Ions in Different Solvents
Source: J Phys Chem A. 2026 Apr 28;130(18):3726–42. doi: 10.1021/acs.jpca.6c00886 (PMC13158995; doi:10.1021/acs.jpca.6c00886)
Supplement: Supplementary file 1 [file jp6c00886_si_001.zip › SI_xyz/Cl-/acetonitrile/elec/Cl-_acetonitrile_12]

73
Energy [ha]: -2053.569259108, chem. Pot. [kJ/mol]: 1120.24, free energy of solvation [kcal/mol]: -50.48601
Cl   -0.0077775    0.2758306   -0.2030644 
C     3.3354671    1.0899956   -1.7048784 
H     2.4312627    0.7298159   -1.1855279 
H     3.1033349    1.1965005   -2.7739792 
H     4.1393699    0.3542166   -1.5775757 
C     3.7191589    2.3760980   -1.1590691 
N     3.9896932    3.4157276   -0.7110768 
C     1.2111924   -1.7876345    2.5116469 
H     1.9021077   -2.6015498    2.2600450 
H     1.0935727   -1.1355942    1.6292012 
H     1.6155312   -1.2009207    3.3465074 
C    -0.0842908   -2.3274476    2.8717810 
N    -1.1321923   -2.7541651    3.1394375 
C    -1.0610729    1.4007369    3.1128192 
H    -0.8250837    0.8616279    2.1791845 
H    -2.1093098    1.2049581    3.3757438 
H    -0.9221193    2.4758909    2.9261035 
C    -0.1671108    0.9660720    4.1670816 
N     0.5809602    0.6170610    4.9876786 
C    -4.3784426   -2.0811347    2.8288342 
H    -3.3505663   -2.4069711    3.0564430 
H    -5.0492754   -2.3977769    3.6390946 
H    -4.6984943   -2.5385220    1.8807357 
C    -4.4137924   -0.6387137    2.6893497 
N    -4.4346401    0.5185206    2.5732208 
C    -1.1120035   -3.1414649   -0.3041862 
H    -1.7799932   -3.4339451    0.5152067 
H    -0.9449098   -2.0503340   -0.2555653 
H    -1.5731776   -3.3935451   -1.2678161 
C     0.1679392   -3.8072179   -0.1715673 
N     1.2101394   -4.3132656   -0.0668413 
C     1.3059361   -1.7764164   -2.8547066 
H     1.1775863   -1.1542124   -1.9522587 
H     1.7699915   -2.7290211   -2.5712583 
H     1.9662966   -1.2591906   -3.5621639 
C     0.0009295   -2.0016364   -3.4433236 
N    -1.0619699   -2.1647562   -3.8880779 
C     4.3163716   -2.9655354    0.0604438 
H     3.3709473   -3.5268000    0.1244260 
H     5.1443829   -3.6193975    0.3668618 
H     4.2795374   -2.0930384    0.7323426 
C     4.5192608   -2.5125398   -1.3025398 
N     4.6669674   -2.1369475   -2.3939738 
C     2.4212325    1.9030028    1.9868193 
H     2.8633257    2.8427578    1.6316111 
H     1.5305297    1.6718838    1.3792787 
H     2.1238630    2.0034270    3.0387690 
C     3.3736600    0.8206645    1.8396022 
N     4.1201562   -0.0612427    1.7092371 
C    -3.2331093   -0.6077559   -1.7459649 
H    -2.3653947   -0.3042462   -1.1347259 
H    -2.8493919   -1.0788451   -2.6631196 
H    -3.8155767    0.2855493   -2.0084407 
C    -4.0516305   -1.5565258   -1.0180625 
N    -4.6923560   -2.3359510   -0.4393001 
C    -0.8941119    1.3540929   -3.5302881 
H    -1.3993723    0.5874508   -4.1318704 
H    -0.7758632    0.9750548   -2.4994442 
H    -1.5114969    2.2621352   -3.5019879 
C     0.4202123    1.6254628   -4.0769735 
N     1.4896519    1.8266104   -4.4888599 
C     0.4546860    3.7511023   -0.9226509 
H     1.4807048    4.0523032   -1.1721869 
H     0.3752953    2.6522519   -0.9934437 
H    -0.2510188    4.2118266   -1.6264654 
C     0.1342312    4.1403310    0.4368736 
N    -0.1368415    4.4164851    1.5340592 
C    -2.8563757    2.4555221    0.3318840 
H    -2.5760295    3.3015969    0.9725944 
H    -3.7219983    1.9436075    0.7751530 
H    -2.0071510    1.7501078    0.2928229 
C    -3.1387635    2.9191090   -1.0108247 
N    -3.3346620    3.2720058   -2.1028027 
