# Supplementary material for: Systematic Evaluation of a Cluster-Continuum-Model Workflow to Compute the Free Energies of Solvation of Ions in Different Solvents
Source: J Phys Chem A. 2026 Apr 28;130(18):3726–42. doi: 10.1021/acs.jpca.6c00886 (PMC13158995; doi:10.1021/acs.jpca.6c00886)
Supplement: Supplementary file 1 [file jp6c00886_si_001.zip › SI_xyz/Cl-/acetonitrile/elec/Cl-_acetonitrile_13]

79
Energy [ha]: -2186.336574734, chem. Pot. [kJ/mol]: 1214.29, free energy of solvation [kcal/mol]: -52.60349
Cl    0.6223324    0.7900022   -0.0402366 
C     3.9599595    0.0606090    1.0375311 
H     2.9577814    0.2911297    0.6324384 
H     4.2934468    0.9259221    1.6278543 
H     4.6516886   -0.0929437    0.1981657 
C     3.8865152   -1.1293212    1.8591453 
N     3.8126880   -2.0927325    2.5071253 
C    -2.3815267    2.5471614    0.8993410 
H    -2.7052947    3.2459149    0.1172419 
H    -2.0416238    3.0953449    1.7893223 
H    -1.5308964    1.9554993    0.5181877 
C    -3.4767934    1.6668100    1.2548321 
N    -4.3433670    0.9504772    1.5537161 
C    -0.4515439    3.2383287   -2.5428100 
H    -1.5342836    3.4153617   -2.5775093 
H    -0.1169217    2.8331703   -3.5087690 
H    -0.2393131    2.4804563   -1.7682196 
C     0.2666356    4.4575359   -2.2306424 
N     0.8621938    5.4194337   -1.9565677 
C     1.9297873   -4.0198956    4.4627011 
H     2.2861694   -4.5080244    5.3798876 
H     1.3609867   -4.7321928    3.8493816 
H     2.7854227   -3.6528856    3.8751737 
C     1.0771717   -2.8941950    4.7918664 
N     0.3989721   -1.9831967    5.0425843 
C    -5.6040836   -0.8055369   -0.9468197 
H    -6.6353172   -0.9250915   -0.5895466 
H    -4.9125729   -1.0649072   -0.1335697 
H    -5.4307944    0.2440321   -1.2180176 
C    -5.3608405   -1.6634461   -2.0912997 
N    -5.1494695   -2.3534151   -3.0037176 
C    -1.5415402   -1.0372040    2.2585789 
H    -0.8294128   -0.3661541    1.7486511 
H    -2.2351409   -0.4359892    2.8600929 
H    -0.9915708   -1.7244428    2.9156666 
C    -2.2772370   -1.7736344    1.2537068 
N    -2.8552846   -2.3510800    0.4265234 
C     1.1480175   -2.7732332    0.0344446 
H     0.8619984   -1.7254607    0.2288222 
H     2.2427709   -2.8472280    0.0796585 
H     0.8022141   -3.0470212   -0.9722984 
C     0.5615372   -3.6635792    1.0153812 
N     0.0930592   -4.3828417    1.8004348 
C    -1.9132880   -0.4179098   -2.2532194 
H    -2.3966719   -1.2455097   -1.7171867 
H    -1.6696635   -0.7371180   -3.2741731 
H    -0.9896228   -0.1541703   -1.7095434 
C    -2.7940900    0.7316346   -2.2755551 
N    -3.4916969    1.6629955   -2.2708616 
C     1.8569671   -0.8553729   -2.9892350 
H     2.9265010   -1.0867231   -3.0786267 
H     1.6446683   -0.5324425   -1.9553741 
H     1.2561197   -1.7481180   -3.2171822 
C     1.5098085    0.2331594   -3.8809491 
N     1.2216752    1.1255212   -4.5697559 
C     3.1658567    2.6077225   -1.8616807 
H     2.3334907    2.1724680   -1.2804034 
H     3.6032260    3.4395919   -1.2949763 
H     2.7729751    2.9851520   -2.8141144 
C     4.1611402    1.5815362   -2.1051909 
N     4.9401738    0.7361833   -2.2845472 
C    -2.6349606   -4.3898617   -2.1687415 
H    -3.4406738   -4.0025478   -2.8100370 
H    -2.6667403   -5.4873954   -2.1505725 
H    -2.7968727   -3.9940609   -1.1537582 
C    -1.3480651   -3.9353015   -2.6556333 
N    -0.3152243   -3.5537786   -3.0310354 
C     1.2502396    0.9425023    3.5220810 
H     1.2846938    0.6623222    2.4563612 
H     2.2414501    1.3042482    3.8252515 
H     0.9753236    0.0638545    4.1239853 
C     0.2662451    1.9948518    3.6838077 
N    -0.5248994    2.8421752    3.7832868 
C     1.4009113    4.0592608    1.1813660 
H     1.5230640    4.7927009    0.3725369 
H     0.8918831    3.1658667    0.7805665 
H     0.7856204    4.4850776    1.9842467 
C     2.6880999    3.6468058    1.7046141 
N     3.7149472    3.2852695    2.1156887 
