# Supplementary material for: Systematic Evaluation of a Cluster-Continuum-Model Workflow to Compute the Free Energies of Solvation of Ions in Different Solvents
Source: J Phys Chem A. 2026 Apr 28;130(18):3726–42. doi: 10.1021/acs.jpca.6c00886 (PMC13158995; doi:10.1021/acs.jpca.6c00886)
Supplement: Supplementary file 1 [file jp6c00886_si_001.zip › SI_xyz/Cl-/acetonitrile/elec/Cl-_acetonitrile_14]

85
Energy [ha]: -2319.108164837, chem. Pot. [kJ/mol]: 1317.64, free energy of solvation [kcal/mol]: -52.66626
Cl   -1.5420158    0.0166300    0.0515216 
C    -2.0786738    0.7203830    3.4978745 
H    -1.1446878    0.8609877    4.0583747 
H    -2.6901207   -0.0424435    3.9997477 
H    -1.8413340    0.3666712    2.4776146 
C    -2.8005131    1.9725941    3.3920231 
N    -3.3751110    2.9764749    3.2647019 
C    -0.3125660   -2.3140853    2.4740584 
H    -0.7268222   -1.7054597    1.6498110 
H    -0.0491802   -3.3089961    2.0887223 
H    -1.0697647   -2.4067510    3.2645023 
C     0.8783405   -1.6642865    2.9792697 
N     1.8313016   -1.1233091    3.3704434 
C    -0.8529551   -3.3083579   -1.3603040 
H    -0.1724206   -3.8810185   -0.7133992 
H    -0.4590060   -3.3055691   -2.3848073 
H    -0.9095205   -2.2686669   -0.9952762 
C    -2.1832871   -3.8829054   -1.3463104 
N    -3.2626254   -4.3174438   -1.3236737 
C    -3.8500582   -0.9547503   -2.4923912 
H    -4.3702178   -1.9144879   -2.3781337 
H    -3.4348855   -0.6503890   -1.5179407 
H    -4.5505175   -0.1851750   -2.8407629 
C    -2.7436079   -1.0864579   -3.4199629 
N    -1.8332206   -1.1822079   -4.1377002 
C     5.3148121   -0.1712328   -2.0979095 
H     5.9580037    0.4545296   -2.7302868 
H     4.9898493   -1.0573953   -2.6602070 
H     4.4165800    0.3916550   -1.8108534 
C     6.0218523   -0.5794769   -0.8994258 
N     6.5772538   -0.9123079    0.0668420 
C    -0.9423843    1.9519938   -2.8878930 
H    -0.6811237    1.3927895   -3.7947883 
H    -0.2841400    2.8259733   -2.7973519 
H    -0.8039203    1.2963116   -2.0113506 
C    -2.3344791    2.3537884   -2.9355871 
N    -3.4556087    2.6653542   -2.9382294 
C    -1.9370026    3.6249309    0.2132129 
H    -1.8033684    2.5286865    0.1616075 
H    -2.3204824    3.8821785    1.2103703 
H    -2.6704622    3.9205691   -0.5484282 
C    -0.6714914    4.2826021   -0.0353615 
N     0.3541728    4.7937450   -0.2347599 
C     4.9436311    0.2359362    2.8330156 
H     5.5277411    0.1759279    3.7616694 
H     3.9655405   -0.2433628    2.9941557 
H     5.4855119   -0.2900899    2.0326474 
C     4.7576461    1.6235977    2.4544976 
N     4.6003167    2.7336673    2.1439116 
C     3.4602625    3.8268311   -0.9157429 
H     3.8607286    3.2206556   -0.0897467 
H     4.2410939    4.5240132   -1.2488195 
H     2.5941766    4.4004372   -0.5518941 
C     3.0393845    2.9865269   -2.0197396 
N     2.6935930    2.3188935   -2.9073480 
C    -4.1656729   -2.2525607    1.2628502 
H    -5.1694601   -1.8496057    1.0693342 
H    -3.4186132   -1.5861465    0.7963889 
H    -4.0811808   -3.2448507    0.7994653 
C    -3.9059349   -2.3181534    2.6862932 
N    -3.6619320   -2.3432366    3.8243136 
C     1.2186523    1.6544247    1.5294174 
H     1.4062569    1.4303777    2.5871578 
H     1.3560672    2.7281766    1.3480118 
H     0.1917949    1.3529265    1.2611506 
C     2.1330949    0.8895918    0.7113097 
N     2.8607199    0.2717831    0.0486309 
C     1.2107558   -0.7525244   -2.6118149 
H     1.6887547    0.2043646   -2.8709386 
H     0.3989036   -0.9657654   -3.3230054 
H     0.7796449   -0.6579756   -1.6048748 
C     2.1971530   -1.8122100   -2.6404399 
N     3.0003611   -2.6537049   -2.6754864 
C    -4.7600872    1.6612219    0.0963852 
H    -3.7906152    1.1363587    0.1722880 
H    -4.7409762    2.2671304   -0.8207204 
H    -4.8790215    2.3096452    0.9751184 
C    -5.8345123    0.6906850    0.0303103 
N    -6.6759531   -0.1113685   -0.0247590 
C     3.7929735   -2.9180969    0.5000324 
H     3.5270718   -1.8517599    0.4515874 
H     4.4764231   -3.0812506    1.3429885 
H     4.2916700   -3.1861554   -0.4397435 
C     2.5941840   -3.7174250    0.6554328 
N     1.6289780   -4.3553079    0.7748887 
