# Supplementary material for: Systematic Evaluation of a Cluster-Continuum-Model Workflow to Compute the Free Energies of Solvation of Ions in Different Solvents
Source: J Phys Chem A. 2026 Apr 28;130(18):3726–42. doi: 10.1021/acs.jpca.6c00886 (PMC13158995; doi:10.1021/acs.jpca.6c00886)
Supplement: Supplementary file 1 [file jp6c00886_si_001.zip › SI_xyz/Cl-/acetonitrile/elec/Cl-_acetonitrile_15]

91
Energy [ha]: -2451.87806445, chem. Pot. [kJ/mol]: 1417.19, free energy of solvation [kcal/mol]: -53.37814
Cl    1.2088530    1.3275509   -0.7950223 
C     3.6875267   -0.4751053   -2.6252944 
H     3.3633735   -1.0220091   -3.5200564 
H     4.0811814   -1.1816931   -1.8800417 
H     2.8179914    0.0353866   -2.1741735 
C     4.6949139    0.5118573   -2.9575499 
N     5.4875145    1.3293774   -3.2002676 
C    -5.5457516   -0.4284229   -1.2937480 
H    -6.3156828    0.2470976   -1.6908598 
H    -4.5723164   -0.1573456   -1.7326799 
H    -5.7894895   -1.4651863   -1.5670913 
C    -5.4924552   -0.3240443    0.1514363 
N    -5.4460197   -0.2467304    1.3105311 
C    -4.3320093   -3.6312915    1.5321337 
H    -3.5504229   -2.8612097    1.4568995 
H    -5.0089606   -3.3700505    2.3545709 
H    -3.8526504   -4.5954116    1.7431433 
C    -5.0575620   -3.6981493    0.2786542 
N    -5.6251077   -3.7348132   -0.7364288 
C     1.0814556   -2.2283284   -0.5813320 
H     2.0568840   -2.5779814   -0.2166193 
H     1.0197709   -1.1362953   -0.4350101 
H     0.2729239   -2.7157423   -0.0221076 
C     0.9369755   -2.5100758   -1.9945056 
N     0.8055654   -2.7041874   -3.1345294 
C     1.0317945    3.9689141    1.5008567 
H     0.9284887    2.9596400    1.0685009 
H     1.6386736    3.9154279    2.4141873 
H     0.0331678    4.3567495    1.7402832 
C     1.6743029    4.8126412    0.5109239 
N     2.1957910    5.4625263   -0.3009391 
C    -2.4745673   -3.1475008   -2.0508222 
H    -2.4432312   -2.1544284   -1.5820803 
H    -1.8074043   -3.1433584   -2.9225108 
H    -3.5067709   -3.3611273   -2.3575843 
C    -2.0323636   -4.1449244   -1.0949518 
N    -1.6777130   -4.9366225   -0.3204615 
C     4.4273223    2.4624418    0.0907919 
H     3.4421114    2.0812243   -0.2381081 
H     4.4114234    3.5590367    0.0304995 
H     5.2016465    2.0729477   -0.5834989 
C     4.6666822    2.0344773    1.4530974 
N     4.8265490    1.6809783    2.5504948 
C    -0.6054747   -3.7801064    2.6415691 
H    -0.6391461   -4.6429162    1.9618847 
H    -1.2262479   -3.9700855    3.5282284 
H    -1.0344704   -2.9175432    2.1074436 
C     0.7571474   -3.4824211    3.0290641 
N     1.8495832   -3.2192067    3.3308375 
C     1.6610917    0.1856993    2.5226470 
H     1.7346982   -0.8948805    2.7078283 
H     1.6502601    0.3788632    1.4353044 
H     2.5377410    0.6872027    2.9551345 
C     0.4440548    0.7072831    3.1069914 
N    -0.5378954    1.1388293    3.5576695 
C    -3.5095386   -0.3809429    4.0933135 
H    -4.0368588    0.1186880    4.9177493 
H    -2.5417693    0.1206727    3.9378980 
H    -4.1190631   -0.2969897    3.1800143 
C    -3.3014400   -1.7787693    4.4172199 
N    -3.1392664   -2.9036061    4.6672098 
C    -2.0630782    1.2777450    0.5260465 
H    -1.1093994    1.5792583    0.0608705 
H    -2.8939126    1.5633364   -0.1294229 
H    -2.1636301    1.7739299    1.4991004 
C    -2.0345476   -0.1564345    0.6998431 
N    -1.9887764   -1.3106124    0.8325761 
C    -0.8696195    3.9373794   -2.0728032 
H    -1.5938304    3.5316238   -2.7909258 
H    -0.3243090    4.7646803   -2.5436849 
H    -0.1532453    3.1412589   -1.8019447 
C    -1.5461221    4.3958813   -0.8742997 
N    -2.0721175    4.7443764    0.1031424 
C    -0.2433891    0.4372192   -3.8396745 
H     0.0127823   -0.5436395   -4.2620644 
H    -0.2181184    1.2128953   -4.6173005 
H     0.4929644    0.6904484   -3.0573697 
C    -1.5469112    0.3830023   -3.2135091 
N    -2.5848338    0.3483425   -2.6898833 
C     4.8203073   -1.6847443    2.8984146 
H     5.7521540   -2.1854479    3.1945615 
H     4.8826827   -0.6191875    3.1654492 
H     3.9719705   -2.1593298    3.4140178 
C     4.6252121   -1.8097089    1.4666697 
N     4.4580467   -1.9141669    0.3211873 
C     2.7303662    3.5674804   -3.1206542 
H     3.7373545    3.2767832   -3.4495282 
H     2.7564628    4.5695637   -2.6708239 
H     2.3891486    2.8582663   -2.3454780 
C     1.7961755    3.5246815   -4.2281554 
N     1.0191555    3.4674832   -5.0930096 
