# Supplementary material for: Systematic Evaluation of a Cluster-Continuum-Model Workflow to Compute the Free Energies of Solvation of Ions in Different Solvents
Source: J Phys Chem A. 2026 Apr 28;130(18):3726–42. doi: 10.1021/acs.jpca.6c00886 (PMC13158995; doi:10.1021/acs.jpca.6c00886)
Supplement: Supplementary file 1 [file jp6c00886_si_001.zip › SI_xyz/Cl-/acetonitrile/elec/Cl-_acetonitrile_16]

97
Energy [ha]: -2584.64966518, chem. Pot. [kJ/mol]: 1528.67, free energy of solvation [kcal/mol]: -54.47678
Cl   -1.8344210   -0.2719067   -0.1719912 
C    -4.9221772    0.6052788    1.6328606 
H    -4.0189733    0.2816899    1.0851403 
H    -5.6922225   -0.1718158    1.5350985 
H    -5.2813858    1.5376067    1.1745600 
C    -4.5802328    0.8194176    3.0235210 
N    -4.2608332    0.9872915    4.1305088 
C    -2.5285131    3.1285671   -1.3483542 
H    -2.4606401    3.2264986   -2.4395761 
H    -1.9720769    3.9460543   -0.8674578 
H    -2.0902506    2.1621153   -1.0464529 
C    -3.9187319    3.1518451   -0.9399049 
N    -5.0316676    3.1409245   -0.6010557 
C    -1.4577872    2.4251126    2.2494039 
H    -1.5274998    1.6616407    1.4541959 
H    -2.1903868    2.1905616    3.0340508 
H    -1.6784700    3.4130327    1.8223862 
C    -0.1193285    2.4332754    2.8017555 
N     0.9569487    2.4351792    3.2430878 
C    -1.4808825   -1.0496780    3.3081214 
H    -1.4855225   -0.7427300    2.2468182 
H    -2.3020895   -0.5416790    3.8331109 
H    -0.5266695   -0.7508447    3.7590291 
C    -1.6478943   -2.4870167    3.3863810 
N    -1.8013678   -3.6399373    3.4188758 
C     1.9502219    4.2722292    0.1396803 
H     2.0699675    4.0532467   -0.9305209 
H     2.7031285    5.0054919    0.4554556 
H     2.1128589    3.3386161    0.6964617 
C     0.6093756    4.7681008    0.3722405 
N    -0.4774805    5.1473768    0.5420451 
C    -0.4479398    0.9284583   -3.3474364 
H    -1.2544211    1.3430945   -3.9677937 
H     0.0167431    0.0801822   -3.8722186 
H    -0.8917115    0.5657062   -2.4038750 
C     0.5563405    1.9285039   -3.0554394 
N     1.3716906    2.7207605   -2.8087275 
C     1.6473902   -0.5387169   -0.8048829 
H     0.5638317   -0.4198832   -0.6252550 
H     1.8733103   -0.3436163   -1.8606500 
H     1.9269876   -1.5719688   -0.5640971 
C     2.3833076    0.3772842    0.0357101 
N     2.9739835    1.1162142    0.7115487 
C    -4.8807931   -0.0774155   -2.0259788 
H    -5.4147142   -0.9955473   -2.3016461 
H    -4.0866338   -0.3195733   -1.2991490 
H    -5.5831391    0.6249950   -1.5593257 
C    -4.2609962    0.5354056   -3.1845831 
N    -3.7301155    1.0229239   -4.0979961 
C    -0.3222064   -3.7784538    0.1979488 
H    -0.6070693   -2.7185028    0.0932599 
H    -1.0635870   -4.3996306   -0.3226166 
H    -0.3151777   -4.0229818    1.2677655 
C     0.9885957   -3.9996701   -0.3753123 
N     2.0388026   -4.1727913   -0.8446133 
C     3.5340021   -2.8957610   -3.4661210 
H     3.3025884   -3.5477205   -2.6088739 
H     4.0034595   -3.4852076   -4.2652815 
H     4.2210997   -2.0988047   -3.1416244 
C     2.3024577   -2.3008111   -3.9441588 
N     1.3104230   -1.8177073   -4.3114315 
C     4.5330432    2.5393968    3.0440995 
H     4.9474113    2.9405749    3.9794332 
H     3.4347433    2.5411580    3.0966726 
H     4.8765152    1.5039619    2.9050292 
C     4.9684684    3.3495688    1.9234200 
N     5.3143966    4.0044581    1.0260783 
C     4.6310503    2.4269943   -1.9600708 
H     3.5987779    2.6758353   -2.2506223 
H     4.7962042    2.7280055   -0.9152902 
H     5.3308144    2.9775268   -2.6033887 
C     4.8374990    1.0020701   -2.1113129 
N     4.9952918   -0.1428608   -2.2403410 
C    -1.8914243   -2.2838623   -3.1409686 
H    -2.5663794   -1.8160010   -3.8704410 
H    -1.8504073   -1.6474573   -2.2379804 
H    -0.8845246   -2.3443259   -3.5795925 
C    -2.3679230   -3.6011363   -2.7727218 
N    -2.7440832   -4.6498554   -2.4360647 
C     2.4399613   -0.4672054    3.9702569 
H     3.5364446   -0.4135844    4.0121573 
H     2.0373984    0.5271970    3.7223185 
H     2.0500745   -0.7829282    4.9477290 
C     2.0544494   -1.4203750    2.9489177 
N     1.7419242   -2.1838251    2.1300322 
C    -3.8765475   -3.2202402    0.5429608 
H    -3.1837376   -2.3778450    0.3686504 
H    -3.7023006   -3.6148124    1.5531249 
H    -3.6681458   -4.0042809   -0.1983083 
C    -5.2404556   -2.7517019    0.3971434 
N    -6.3237514   -2.3452948    0.2711318 
C     4.7993121   -2.2113226    0.4923172 
H     4.8091311   -1.5619118   -0.3956895 
H     5.5115683   -3.0328304    0.3369818 
H     3.7951575   -2.6372574    0.6258617 
C     5.1722205   -1.4450708    1.6659130 
N     5.4718652   -0.8340686    2.6089946 
