# Supplementary material for: Systematic Evaluation of a Cluster-Continuum-Model Workflow to Compute the Free Energies of Solvation of Ions in Different Solvents
Source: J Phys Chem A. 2026 Apr 28;130(18):3726–42. doi: 10.1021/acs.jpca.6c00886 (PMC13158995; doi:10.1021/acs.jpca.6c00886)
Supplement: Supplementary file 1 [file jp6c00886_si_001.zip › SI_xyz/Cl-/acetonitrile/elec/Cl-_acetonitrile_17]

103
Energy [ha]: -2717.420994858, chem. Pot. [kJ/mol]: 1629.0, free energy of solvation [kcal/mol]: -55.12002
Cl   -1.8575159   -0.4895611   -0.0908318 
C     2.5034476   -4.0311681    3.5146306 
H     3.3253898   -3.7539506    2.8354684 
H     2.2306952   -3.1611766    4.1316845 
H     2.8284476   -4.8577039    4.1610255 
C     1.3450271   -4.4312756    2.7412953 
N     0.4131331   -4.7360840    2.1158165 
C    -0.5984367   -3.7621914   -0.9875508 
H    -1.3574862   -4.3109013   -1.5616309 
H    -0.3693908   -4.3097638   -0.0609406 
H    -1.0148613   -2.7741192   -0.7228871 
C     0.6123301   -3.5799830   -1.7584138 
N     1.5920496   -3.4179261   -2.3645414 
C     4.8057491   -2.8089770   -1.4638583 
H     5.5586390   -3.5047092   -1.8582426 
H     3.8249885   -3.0475677   -1.9036142 
H     5.0892463   -1.7847875   -1.7460035 
C     4.7248218   -2.9308382   -0.0234446 
N     4.6489736   -3.0329297    1.1327395 
C    -5.0136010   -1.8476957   -1.0510837 
H    -5.7119027   -2.0093600   -0.2197749 
H    -4.2084382   -1.1685240   -0.7243774 
H    -5.5474679   -1.3886522   -1.8927598 
C    -4.4049799   -3.0986117   -1.4613245 
N    -3.8850079   -4.0894590   -1.7797129 
C    -1.2784361   -0.1631500    3.5584717 
H    -1.2384286    0.9079176    3.7943273 
H    -1.3402360   -0.2838543    2.4625086 
H    -2.1798536   -0.6028470    4.0066934 
C    -0.0999179   -0.8317689    4.0707514 
N     0.8438341   -1.3766574    4.4755644 
C    -4.4662218    0.6543403    2.1664834 
H    -5.4342069    0.8144630    1.6720513 
H    -3.7932829    0.1238685    1.4699904 
H    -4.6045150    0.0360253    3.0638291 
C    -3.8638421    1.9276745    2.5032782 
N    -3.3527321    2.9403046    2.7616447 
C    -2.0780460    5.7307073    1.2496886 
H    -2.5213015    5.0649062    2.0059052 
H    -1.0007765    5.8517839    1.4475456 
H    -2.5676880    6.7128708    1.2972907 
C    -2.2634859    5.1471774   -0.0647657 
N    -2.4021661    4.6645354   -1.1135942 
C     1.4780109   -1.3554683    0.8901245 
H     1.6622809   -2.4223237    0.7120108 
H     1.5949526   -1.1483556    1.9617756 
H     0.4444227   -1.1085991    0.5908432 
C     2.4167664   -0.5635657    0.1260170 
N     3.1759393    0.0639164   -0.4914605 
C    -0.3847720    2.4817604    1.0632262 
H    -0.0343538    3.2030077    0.3150370 
H    -0.8326823    1.6066188    0.5600178 
H    -1.1600629    2.9496590    1.6846581 
C     0.7164250    2.0485784    1.8942688 
N     1.5930859    1.6831717    2.5653501 
C     4.4807829    0.0247766    2.8242689 
H     4.9306765   -0.1247722    3.8151529 
H     3.4358821    0.3464325    2.9496382 
H     4.5176393   -0.9241064    2.2699445 
C     5.2040856    1.0517756    2.0994863 
N     5.7750508    1.8860020    1.5240600 
C     3.2028647    4.0428420    0.5818698 
H     2.8661500    3.4894954   -0.3081698 
H     4.1091156    4.6101230    0.3327468 
H     3.4437222    3.3232752    1.3739818 
C     2.1495084    4.9392464    1.0172153 
N     1.2904403    5.6453454    1.3576265 
C     2.6515230   -0.4951803   -3.7446508 
H     2.7148407    0.1088947   -2.8287570 
H     2.5352882   -1.5485769   -3.4508489 
H     3.5833121   -0.3731809   -4.3116423 
C     1.5056227   -0.0901724   -4.5320771 
N     0.5667691    0.2203350   -5.1457010 
C    -4.2672877    1.8478398   -1.6064843 
H    -3.5003489    1.2378681   -1.0981892 
H    -4.3131982    1.5321730   -2.6580913 
H    -3.9737584    2.9049405   -1.5422497 
C    -5.5521433    1.6284149   -0.9742821 
N    -6.5692612    1.4266754   -0.4453768 
C    -2.7449490   -3.3850245    1.8023222 
H    -3.3562584   -4.0773538    1.2079475 
H    -2.4342057   -2.5445001    1.1554806 
H    -1.8452675   -3.9119471    2.1527261 
C    -3.5030991   -2.8573776    2.9181458 
N    -4.0975002   -2.3897936    3.8029840 
C     5.2011971    2.1653587   -1.8449961 
H     5.3936240    2.1032640   -0.7634240 
H     5.7266272    3.0364513   -2.2605412 
H     4.1189082    2.2793236   -2.0041274 
C     5.6658015    0.9549297   -2.4920916 
N     6.0322611   -0.0164682   -3.0177294 
C    -0.7451585    2.0164614   -2.5742555 
H    -1.4002433    2.8718230   -2.3511488 
H    -0.8741224    1.7007044   -3.6184072 
H    -1.0122005    1.1789756   -1.9074013 
C     0.6347922    2.3967366   -2.3536499 
N     1.7402873    2.7056894   -2.1669015 
C    -1.9455603   -1.5388237   -3.5926694 
H    -1.9965034   -2.6285161   -3.7153512 
H    -1.1708317   -1.1251391   -4.2540227 
H    -1.6922278   -1.3069876   -2.5444659 
C    -3.2326125   -0.9477214   -3.9001959 
N    -4.2660094   -0.4606683   -4.1205198 
