# Supplementary material for: Systematic Evaluation of a Cluster-Continuum-Model Workflow to Compute the Free Energies of Solvation of Ions in Different Solvents
Source: J Phys Chem A. 2026 Apr 28;130(18):3726–42. doi: 10.1021/acs.jpca.6c00886 (PMC13158995; doi:10.1021/acs.jpca.6c00886)
Supplement: Supplementary file 1 [file jp6c00886_si_001.zip › SI_xyz/Cl-/acetonitrile/elec/Cl-_acetonitrile_2]

13
Energy [ha]: -725.8362034399, chem. Pot. [kJ/mol]: 129.26, free energy of solvation [kcal/mol]: -55.73185
Cl   -2.5084575    0.0070365    0.0004176 
C     0.3277018    1.3815118   -1.0967793 
H     0.1079788    2.1393212   -1.8618569 
H     0.8151478    0.5202405   -1.5752430 
H    -0.6459603    1.0269734   -0.6583788 
C     1.1966613    1.9368963   -0.0807627 
N     1.8853381    2.3745996    0.7515562 
C     0.3207890   -1.3828114    1.0971980 
H     0.8129653   -0.5236885    1.5746828 
H    -0.6514518   -1.0236670    0.6594661 
H     0.0981003   -2.1390819    1.8629430 
C     1.1860472   -1.9431005    0.0807012 
N     1.8718234   -2.3847288   -0.7519340 
