# Supplementary material for: Systematic Evaluation of a Cluster-Continuum-Model Workflow to Compute the Free Energies of Solvation of Ions in Different Solvents
Source: J Phys Chem A. 2026 Apr 28;130(18):3726–42. doi: 10.1021/acs.jpca.6c00886 (PMC13158995; doi:10.1021/acs.jpca.6c00886)
Supplement: Supplementary file 1 [file jp6c00886_si_001.zip › SI_xyz/Cl-/acetonitrile/elec/Cl-_acetonitrile_3]

19
Energy [ha]: -858.6128946963, chem. Pot. [kJ/mol]: 225.71, free energy of solvation [kcal/mol]: -52.22021
Cl    0.0708082    0.3683599   -2.3810182 
C     1.5863650    1.7663482    0.3267428 
H     2.3118946    2.5206413   -0.0082951 
H     2.1278257    0.9416467    0.8115598 
H     1.0556782    1.3637770   -0.5719102 
C     0.6429818    2.3608365    1.2506732 
N    -0.1362253    2.8292554    1.9794931 
C     0.9713801   -2.2114677   -0.3456869 
H     0.0817893   -2.3899109    0.2749878 
H     0.7494378   -1.3713646   -1.0498532 
H     1.1806510   -3.1149176   -0.9352797 
C     2.1099801   -1.8883028    0.4888149 
N     3.0250931   -1.6038164    1.1516336 
C    -2.2058221    0.2853816    0.1445710 
H    -3.1716922    0.6526932   -0.2292647 
H    -1.8247307    0.9886343    0.8985999 
H    -1.4855495    0.2559363   -0.7107500 
C    -2.3653399   -1.0331141    0.7217372 
N    -2.4728353   -2.1028575    1.1710841 
