# Supplementary material for: Systematic Evaluation of a Cluster-Continuum-Model Workflow to Compute the Free Energies of Solvation of Ions in Different Solvents
Source: J Phys Chem A. 2026 Apr 28;130(18):3726–42. doi: 10.1021/acs.jpca.6c00886 (PMC13158995; doi:10.1021/acs.jpca.6c00886)
Supplement: Supplementary file 1 [file jp6c00886_si_001.zip › SI_xyz/Cl-/acetonitrile/elec/Cl-_acetonitrile_4]

25
Energy [ha]: -991.3884230027, chem. Pot. [kJ/mol]: 323.02, free energy of solvation [kcal/mol]: -50.48757
Cl    0.0673261    0.1566153    2.0937174 
C    -1.4946910    2.8903829    0.6670926 
H    -2.2145730    3.3609120    1.3510217 
H    -2.0397977    2.4412421   -0.1758384 
H    -0.9636968    2.0771633    1.2109500 
C    -0.5529391    3.8788220    0.1788178 
N     0.2144508    4.6606375   -0.2161487 
C     1.6183121   -2.7402433    1.0002077 
H     1.1093002   -1.8551948    1.4431242 
H     2.3856439   -3.0943214    1.7025271 
H     2.1041611   -2.4273384    0.0646422 
C     0.6625121   -3.7973837    0.7329319 
N    -0.1156258   -4.6356831    0.5144745 
C    -1.3004366   -1.2804423   -0.7000203 
H    -0.4482884   -1.6367026   -1.2950710 
H    -0.9201034   -0.8708934    0.2652748 
H    -1.9635593   -2.1304502   -0.4931341 
C    -2.0049223   -0.2363728   -1.4147391 
N    -2.5551276    0.6308900   -1.9643665 
C     1.3210057    1.1770082   -0.9445482 
H     2.0093655    2.0301022   -0.8865617 
H     0.4444111    1.4750551   -1.5359195 
H     0.9869072    0.9072034    0.0844266 
C     1.9659476    0.0325054   -1.5540222 
N     2.4694227   -0.9107107   -2.0163291 
