# Supplementary material for: Systematic Evaluation of a Cluster-Continuum-Model Workflow to Compute the Free Energies of Solvation of Ions in Different Solvents
Source: J Phys Chem A. 2026 Apr 28;130(18):3726–42. doi: 10.1021/acs.jpca.6c00886 (PMC13158995; doi:10.1021/acs.jpca.6c00886)
Supplement: Supplementary file 1 [file jp6c00886_si_001.zip › SI_xyz/Cl-/acetonitrile/elec/Cl-_acetonitrile_6]

37
Energy [ha]: -1256.936550532, chem. Pot. [kJ/mol]: 520.45, free energy of solvation [kcal/mol]: -48.72471
Cl    1.1331888    0.1575900   -1.0266385 
C     0.0959250   -2.7191319   -2.6436962 
H     0.7864908   -3.1479355   -3.3825276 
H     0.5792092   -1.8509855   -2.1470391 
H    -0.1464286   -3.4723327   -1.8816929 
C    -1.1196003   -2.2713151   -3.2940549 
N    -2.0902334   -1.8810733   -3.8044268 
C    -0.6038899    2.3772150    1.1680769 
H    -1.5608764    2.6979686    0.7338519 
H    -0.0516841    1.7863039    0.4122970 
H    -0.7952321    1.7240289    2.0318329 
C     0.1843660    3.5245943    1.5747214 
N     0.8338302    4.4341494    1.9007934 
C    -2.0502938   -0.9680070    0.0141889 
H    -1.0891334   -0.5208106   -0.3118556 
H    -2.8149608   -0.7766348   -0.7494642 
H    -2.3529157   -0.4996052    0.9593856 
C    -1.8662775   -2.3934827    0.1991274 
N    -1.6785605   -3.5344917    0.3334546 
C     1.2366238   -2.0011413    1.7254702 
H     0.7745891   -2.9843484    1.5649902 
H     1.3657642   -1.4965072    0.7475144 
H     2.2178992   -2.1151430    2.2056863 
C     0.3698269   -1.1784214    2.5459709 
N    -0.3274562   -0.4930708    3.1772786 
C     2.8166858    1.2817507    1.8833743 
H     3.2813710    2.2683188    1.7581111 
H     2.3984066    0.9540473    0.9113460 
H     1.9932135    1.3746738    2.6038187 
C     3.7830001    0.3136132    2.3663449 
N     4.5424804   -0.4803033    2.7510324 
C    -1.5095774    1.4522175   -2.9282471 
H    -0.5977076    1.1396795   -2.3787578 
H    -1.9000710    0.5785670   -3.4697342 
H    -1.2458536    2.2403779   -3.6466148 
C    -2.5034666    1.9412358   -1.9932352 
N    -3.2895859    2.3222632   -1.2237058 
