# Supplementary material for: Systematic Evaluation of a Cluster-Continuum-Model Workflow to Compute the Free Energies of Solvation of Ions in Different Solvents
Source: J Phys Chem A. 2026 Apr 28;130(18):3726–42. doi: 10.1021/acs.jpca.6c00886 (PMC13158995; doi:10.1021/acs.jpca.6c00886)
Supplement: Supplementary file 1 [file jp6c00886_si_001.zip › SI_xyz/Cl-/acetonitrile/elec/Cl-_acetonitrile_7]

43
Energy [ha]: -1389.710146358, chem. Pot. [kJ/mol]: 619.3, free energy of solvation [kcal/mol]: -48.2134
Cl    0.4689910    1.0421941    0.3816625 
C     3.2616628   -1.0915093    0.3163776 
H     3.8591809   -1.0457525   -0.6037085 
H     2.5710005   -0.2269132    0.3402400 
H     3.9146042   -1.0581076    1.1989989 
C     2.4682825   -2.3047226    0.3263080 
N     1.8022490   -3.2589707    0.3367523 
C     1.1443259   -0.8515972    3.3283544 
H     0.9111090   -1.8629020    2.9686328 
H     0.4652967   -0.6067889    4.1557844 
H     0.9675907   -0.1387500    2.5008958 
C     2.5308959   -0.7941293    3.7509162 
N     3.6505357   -0.7500730    4.0658858 
C     1.9033295    2.3550629   -2.5234001 
H     2.7686152    1.7210119   -2.7593379 
H     2.2104978    3.4093862   -2.5022655 
H     1.5150718    2.0656588   -1.5263171 
C     0.8664059    2.1538177   -3.5171386 
N     0.0183084    1.9777875   -4.2942465 
C    -2.6653692    1.1522273    1.9782448 
H    -3.3700449    0.6509492    1.3011834 
H    -3.0760218    2.1367024    2.2361250 
H    -1.6989011    1.2867447    1.4548040 
C    -2.4553453    0.3481154    3.1668125 
N    -2.2621013   -0.3116708    4.1061142 
C    -1.2899647   -1.9866374    0.8150938 
H    -0.6865234   -1.0581719    0.7937088 
H    -1.7317765   -2.1060552    1.8135752 
H    -0.6190882   -2.8314120    0.6049374 
C    -2.3289822   -1.8889620   -0.1896845 
N    -3.1505378   -1.7775145   -1.0068912 
C     0.4185851   -1.1612462   -2.4030259 
H     0.1744292   -2.1913115   -2.1133588 
H     0.2941750   -0.5001211   -1.5234510 
H    -0.2600828   -0.8289758   -3.1990538 
C     1.7947909   -1.0830975   -2.8525111 
N     2.9069762   -0.9926690   -3.1830853 
C    -2.3889922    1.5962466   -1.7374627 
H    -2.8444522    0.5984341   -1.8151511 
H    -2.1038092    1.9450395   -2.7393228 
H    -1.4744165    1.5121977   -1.1216779 
C    -3.3179251    2.5183586   -1.1124422 
N    -4.0572702    3.2496473   -0.5892704 
