# Supplementary material for: Systematic Evaluation of a Cluster-Continuum-Model Workflow to Compute the Free Energies of Solvation of Ions in Different Solvents
Source: J Phys Chem A. 2026 Apr 28;130(18):3726–42. doi: 10.1021/acs.jpca.6c00886 (PMC13158995; doi:10.1021/acs.jpca.6c00886)
Supplement: Supplementary file 1 [file jp6c00886_si_001.zip › SI_xyz/Cl-/acetonitrile/elec/Cl-_acetonitrile_8]

49
Energy [ha]: -1522.483157289, chem. Pot. [kJ/mol]: 714.49, free energy of solvation [kcal/mol]: -47.88141
Cl    0.1385339    0.6303873    0.4650679 
C    -3.3233372    1.0888072    1.0505561 
H    -3.6241904    1.5639479    1.9938108 
H    -2.2481024    1.2740385    0.8772982 
H    -3.8979262    1.5030828    0.2115471 
C    -3.5269191   -0.3449802    1.1271655 
N    -3.6582718   -1.4994883    1.1874699 
C    -1.1065223   -0.4233398    3.6498816 
H    -0.3053108   -0.7078531    4.3441481 
H    -1.7097408   -1.3125832    3.4254761 
H    -0.6559617   -0.0575301    2.7082284 
C    -1.9503481    0.6055689    4.2289259 
N    -2.6378570    1.4329086    4.6726575 
C     2.9686337   -0.7421156    2.0089268 
H     3.3344371   -0.1747953    2.8754978 
H     2.0277566   -0.2833103    1.6471743 
H     2.7600254   -1.7748895    2.3205248 
C     3.9495102   -0.7121160    0.9416403 
N     4.7149426   -0.6730833    0.0656482 
C     2.8935729    2.1206906   -1.2635378 
H     3.8540085    1.9499810   -0.7602531 
H     2.0823770    1.6972925   -0.6427075 
H     2.9018346    1.5957358   -2.2276302 
C     2.6625972    3.5363685   -1.4818891 
N     2.4538638    4.6670775   -1.6612015 
C     1.8470664   -1.2762138   -2.0564320 
H     1.3788042   -0.7200376   -1.2229832 
H     2.9227197   -1.3721329   -1.8555917 
H     1.6844197   -0.6952565   -2.9757210 
C     1.2297589   -2.5815900   -2.1759458 
N     0.7092700   -3.6200589   -2.2529363 
C    -0.7067462    2.8405627   -2.1685920 
H    -0.2180836    3.8234494   -2.2029127 
H    -1.7783789    2.9359220   -2.3882190 
H    -0.5819820    2.4071694   -1.1603942 
C    -0.0866462    1.9439466   -3.1247270 
N     0.4214493    1.2080136   -3.8689192 
C    -1.9122436   -0.9266740   -2.0090952 
H    -1.3716325   -1.1755721   -2.9309528 
H    -1.1924100   -0.5508830   -1.2585611 
H    -2.4003998   -1.8265453   -1.6133991 
C    -2.8974191    0.1052754   -2.2660993 
N    -3.6716081    0.9551620   -2.4465537 
C    -0.5292046   -2.8659161    0.9567622 
H    -0.3287400   -1.8128836    0.6854149 
H    -0.2553901   -3.5115384    0.1110357 
H    -1.6045657   -2.9600909    1.1636670 
C     0.2520235   -3.2021296    2.1298264 
N     0.8929862   -3.4353890    3.0734532 
