# Supplementary material for: Systematic Evaluation of a Cluster-Continuum-Model Workflow to Compute the Free Energies of Solvation of Ions in Different Solvents
Source: J Phys Chem A. 2026 Apr 28;130(18):3726–42. doi: 10.1021/acs.jpca.6c00886 (PMC13158995; doi:10.1021/acs.jpca.6c00886)
Supplement: Supplementary file 1 [file jp6c00886_si_001.zip › SI_xyz/Cl-/acetonitrile/elec/Cl-_acetonitrile_9]

55
Energy [ha]: -1655.25617084, chem. Pot. [kJ/mol]: 810.33, free energy of solvation [kcal/mol]: -47.11937
Cl   -0.1072350    0.2306501    0.0432354 
C     2.1421584    1.6789819   -2.2654052 
H     3.1486828    1.7281149   -1.8298095 
H     1.5015449    1.0701196   -1.6023528 
H     2.1986260    1.1998030   -3.2510311 
C     1.5742332    3.0095526   -2.3649303 
N     1.0942752    4.0684205   -2.4191222 
C    -0.3297968   -3.1162085    1.2885502 
H    -1.0572660   -3.1188145    2.1122478 
H     0.6294779   -3.5252793    1.6340865 
H    -0.1783028   -2.0671992    0.9777824 
C    -0.8344558   -3.8718091    0.1593661 
N    -1.2436103   -4.4487097   -0.7652987 
C     0.1721794   -1.8718643   -2.8156999 
H    -0.0179624   -1.2560053   -1.9184045 
H    -0.4398762   -1.4736623   -3.6367817 
H    -0.1226385   -2.9080970   -2.6002367 
C     1.5818238   -1.7946687   -3.1435640 
N     2.7182812   -1.7057746   -3.3801664 
C     1.2727649    3.2575902    1.1749795 
H     0.5620628    2.4971410    0.8075407 
H     1.0088566    3.5197552    2.2082688 
H     1.2183910    4.1433075    0.5283908 
C     2.6039360    2.6840381    1.1279113 
N     3.6611303    2.2013979    1.0736159 
C     3.2151957   -1.0758871    0.1427758 
H     2.1857840   -0.6991982    0.0064250 
H     3.8473050   -0.2235308    0.4293313 
H     3.5645846   -1.5006708   -0.8080489 
C     3.2145178   -2.0793377    1.1886263 
N     3.1799259   -2.8752706    2.0374571 
C     1.0797929   -0.1667356    3.3527239 
H     0.5481125   -1.0114484    3.8094788 
H     0.8516547   -0.1521521    2.2719197 
H     2.1600743   -0.2970467    3.4942611 
C     0.6303290    1.0821652    3.9365072 
N     0.2553510    2.0948043    4.3704527 
C    -2.0261663    2.2499068   -2.1010067 
H    -1.4546281    1.8309684   -1.2539452 
H    -1.5030233    3.1409181   -2.4734124 
H    -3.0345559    2.5148982   -1.7565923 
C    -2.1068972    1.2376069   -3.1363399 
N    -2.1610110    0.4041561   -3.9463984 
C    -3.1492886   -1.3386820   -0.8938473 
H    -2.1375298   -1.0482662   -0.5604865 
H    -3.4514508   -2.2594252   -0.3791266 
H    -3.1208720   -1.5193344   -1.9762876 
C    -4.0643146   -0.2545657   -0.5929551 
N    -4.7703284    0.6352348   -0.3398918 
C    -2.5751606    1.0208102    2.4221851 
H    -3.5798095    1.2181311    2.0251058 
H    -2.3198331    1.7488767    3.2034134 
H    -1.8448673    1.1030605    1.5987624 
C    -2.4998607   -0.3259193    2.9551690 
N    -2.4172243   -1.4102824    3.3684919 
