# Supplementary material for: Systematic Evaluation of a Cluster-Continuum-Model Workflow to Compute the Free Energies of Solvation of Ions in Different Solvents
Source: J Phys Chem A. 2026 Apr 28;130(18):3726–42. doi: 10.1021/acs.jpca.6c00886 (PMC13158995; doi:10.1021/acs.jpca.6c00886)
Supplement: Supplementary file 1 [file jp6c00886_si_001.zip › SI_xyz/Cl-/acetonitrile/gas/Cl-_acetonitrile_11]

67
Energy [ha]: -1920.797855153, chem. Pot. [kJ/mol]: 1013.47
Cl   -0.2590217    0.0147730    0.2223400 
C     4.2716014    0.5890071   -4.0548255 
H     4.8510090    0.7373174   -3.1322811 
H     3.9652451   -0.4661374   -4.1267612 
H     4.8860097    0.8558737   -4.9253630 
C     3.0857114    1.4232860   -4.0051703 
N     2.1325431    2.0879028   -3.9558786 
C     0.2716018   -2.3611422   -2.4862867 
H     0.1683968   -1.5127140   -1.7875238 
H    -0.5970043   -2.3651260   -3.1579781 
H     0.2896835   -3.2859429   -1.8906010 
C     1.4983239   -2.2439561   -3.2471027 
N     2.4918717   -2.1587076   -3.8461205 
C    -1.0527002    1.3494216   -2.9687057 
H    -0.2421604    1.3230995   -3.7092215 
H    -1.5703658    2.3161586   -3.0208733 
H    -0.6171854    1.2285575   -1.9625629 
C    -1.9985740    0.2714258   -3.1770138 
N    -2.7480931   -0.6088184   -3.3108322 
C    -1.1306707    3.4361639    1.0969294 
H    -0.8051997    2.4430539    0.7400363 
H    -1.4041256    4.0529862    0.2308378 
H    -0.3006676    3.8964470    1.6505976 
C    -2.2809843    3.2685096    1.9633028 
N    -3.2023461    3.1000010    2.6534064 
C    -2.5923366   -2.5944457   -0.5197680 
H    -2.1687125   -3.6044658   -0.5956569 
H    -3.0351076   -2.3012103   -1.4823742 
H    -1.7793816   -1.8820203   -0.2918102 
C    -3.5796584   -2.5383035    0.5392683 
N    -4.3548429   -2.4665793    1.4043788 
C     1.6066114    0.7481281    3.2099495 
H     1.0422487    0.4978703    4.1186519 
H     1.0557945    0.3651355    2.3326498 
H     2.5875074    0.2560716    3.2506149 
C     1.7504347    2.1831778    3.0689863 
N     1.8456847    3.3329134    2.9152677 
C     2.1690814    2.5652690   -0.5024791 
H     1.8444735    3.0529314   -1.4315283 
H     1.4445737    1.7699438   -0.2498208 
H     2.1986004    3.2886950    0.3236198 
C     3.4788337    1.9788772   -0.6988378 
N     4.5211641    1.4873266   -0.8605058 
C     2.9895477   -1.5907997   -0.1467326 
H     3.7295781   -0.9174435   -0.5996170 
H     2.9474397   -2.5288170   -0.7148304 
H     1.9993771   -1.1032734   -0.1796462 
C     3.3364255   -1.8567217    1.2355355 
N     3.5871464   -2.0582577    2.3537186 
C    -2.4293975   -0.1757024    3.2038093 
H    -3.1974086   -0.9260878    2.9677838 
H    -2.9114800    0.7808102    3.4487800 
H    -1.8003123   -0.0275015    2.3087621 
C    -1.5993411   -0.6257165    4.3034425 
N    -0.9081787   -0.9870208    5.1675655 
C    -3.7761784    0.9155513   -0.1618786 
H    -2.7606061    0.5122552   -0.0054034 
H    -4.2517778    1.0748691    0.8141700 
H    -4.3600239    0.1921054   -0.7446646 
C    -3.6762713    2.1723889   -0.8790847 
N    -3.5600563    3.1761557   -1.4554110 
C     0.1768827   -2.8684508    2.3125666 
H     1.0894176   -2.8489160    2.9222605 
H    -0.0206485   -1.8494337    1.9394528 
H    -0.6672025   -3.2017246    2.9294417 
C     0.3515926   -3.7395852    1.1669739 
N     0.4774974   -4.4102532    0.2245875 
