# Supplementary material for: Systematic Evaluation of a Cluster-Continuum-Model Workflow to Compute the Free Energies of Solvation of Ions in Different Solvents
Source: J Phys Chem A. 2026 Apr 28;130(18):3726–42. doi: 10.1021/acs.jpca.6c00886 (PMC13158995; doi:10.1021/acs.jpca.6c00886)
Supplement: Supplementary file 1 [file jp6c00886_si_001.zip › SI_xyz/Cl-/acetonitrile/gas/Cl-_acetonitrile_13]

79
Energy [ha]: -2186.334090012, chem. Pot. [kJ/mol]: 1205.17
Cl    1.0992583    0.5298339   -0.3087505 
C     1.4218008   -0.0106685    3.2021892 
H     1.2544020    0.1015488    2.1150766 
H     0.4721056   -0.2741685    3.6866131 
H     1.7871465    0.9498430    3.5931461 
C     2.4145632   -1.0395852    3.4325334 
N     3.2266250   -1.8569039    3.5950724 
C    -4.3560415    2.7740501    1.0322465 
H    -3.7950578    2.2197644    1.7988662 
H    -4.0979572    2.3453955    0.0525141 
H    -4.0472913    3.8272055    1.0548349 
C    -5.7819935    2.6404659    1.2695297 
N    -6.9229841    2.5108753    1.4577196 
C    -0.4489007    3.2834021   -2.0446204 
H    -1.2290230    3.8587075   -1.5290471 
H    -0.7799815    3.0184839   -3.0571853 
H    -0.2463771    2.3577882   -1.4798371 
C     0.7768474    4.0555850   -2.1130617 
N     1.7753050    4.6507328   -2.1591496 
C     2.9709202   -4.5147243    1.6631431 
H     3.3763648   -3.7458301    2.3390889 
H     3.2463593   -5.5100972    2.0375722 
H     3.3837959   -4.3793854    0.6515539 
C     1.5278156   -4.3871198    1.6159980 
N     0.3706915   -4.2810054    1.5813366 
C    -5.5187549   -0.6604989    0.8406772 
H    -5.1277747   -0.2723008    1.7901712 
H    -5.0534370   -0.1004774    0.0149152 
H    -6.6050263   -0.5074060    0.8128318 
C    -5.1900116   -2.0672067    0.7146459 
N    -4.9123210   -3.1914473    0.6094426 
C    -1.5225891   -1.5093956    0.8223687 
H    -1.1618211   -2.4175520    1.3256748 
H    -2.2851324   -1.7853373    0.0827236 
H    -0.6710088   -1.0243287    0.3129285 
C    -2.0805311   -0.5779649    1.7792154 
N    -2.5148571    0.1866138    2.5419266 
C     1.6278462   -2.2055057   -2.5051680 
H     0.6808519   -2.7605006   -2.5803397 
H     1.4840675   -1.3525361   -1.8157871 
H     1.8983448   -1.8190072   -3.4969920 
C     2.6721853   -3.0645236   -1.9891126 
N     3.5126611   -3.7375200   -1.5469002 
C    -1.4011303   -0.2340974   -2.7450685 
H    -1.4870510   -1.3213791   -2.8889204 
H    -1.2332833    0.2555855   -3.7135382 
H    -0.5316048   -0.0241842   -2.0972636 
C    -2.5937751    0.2714105   -2.1005208 
N    -3.5407787    0.6755248   -1.5588809 
C     3.0488231    1.5432508   -3.0856926 
H     3.2803979    2.6144959   -3.0220568 
H     2.7494998    1.1911485   -2.0847433 
H     3.9404439    0.9945941   -3.4142903 
C     1.9367959    1.3274166   -3.9914273 
N     1.0263786    1.1435846   -4.6923977 
C     4.3340089   -0.8135058    0.3699366 
H     4.6260788   -0.8330502    1.4280073 
H     3.2761334   -0.5033391    0.2942415 
H     4.4338270   -1.8227409   -0.0522904 
C     5.1540587    0.1227274   -0.3740148 
N     5.7878081    0.8896931   -0.9777295 
C    -2.2996591   -5.0414152   -0.3125413 
H    -3.2481436   -4.6261214    0.0640771 
H    -2.4515242   -6.0876757   -0.6109288 
H    -1.5381215   -4.9922229    0.4807968 
C    -1.8477330   -4.2624957   -1.4480409 
N    -1.4821658   -3.6251898   -2.3495499 
C    -0.3539623    2.8457052    2.0282493 
H    -1.0647520    2.2349773    2.6027700 
H     0.1052900    2.1970256    1.2605214 
H     0.4370790    3.2204094    2.6916415 
C    -1.0479954    3.9472221    1.3932698 
N    -1.6153522    4.8161613    0.8665647 
C     3.3772574    3.1582292    0.4831818 
H     4.4057662    2.9232130    0.1781710 
H     2.6974166    2.4114000    0.0375868 
H     3.0999909    4.1501425    0.1029190 
C     3.2407557    3.0941566    1.9242579 
N     3.0930426    3.0170257    3.0762308 
