# Supplementary material for: Systematic Evaluation of a Cluster-Continuum-Model Workflow to Compute the Free Energies of Solvation of Ions in Different Solvents
Source: J Phys Chem A. 2026 Apr 28;130(18):3726–42. doi: 10.1021/acs.jpca.6c00886 (PMC13158995; doi:10.1021/acs.jpca.6c00886)
Supplement: Supplementary file 1 [file jp6c00886_si_001.zip › SI_xyz/Cl-/acetonitrile/gas/Cl-_acetonitrile_16]

97
Energy [ha]: -2584.64581936, chem. Pot. [kJ/mol]: 1500.47
Cl   -2.3796846    0.2732673    0.0510485 
C    -5.6409019    0.5128784    1.4027654 
H    -4.6485243    0.5826454    0.9210825 
H    -6.3734902    0.1719182    0.6592819 
H    -5.9305294    1.5107777    1.7554962 
C    -5.5629614   -0.4367366    2.4951629 
N    -5.4626847   -1.2177304    3.3521978 
C    -2.9673534    3.6129376   -0.9357883 
H    -2.9483322    3.8338672   -2.0114532 
H    -2.3534951    4.3506165   -0.3990388 
H    -2.5420317    2.6091316   -0.7629377 
C    -4.3315844    3.6189524   -0.4442929 
N    -5.4253168    3.5902322   -0.0474972 
C    -1.4435246    2.4239577    2.6942528 
H    -1.9614287    1.8177905    1.9298607 
H    -1.8417597    2.1879282    3.6898438 
H    -1.5889102    3.4886626    2.4663572 
C    -0.0299019    2.1154794    2.6506814 
N     1.1049164    1.8675899    2.6037802 
C    -1.9404674   -1.4115517    3.2612733 
H    -1.9578041   -0.7958854    2.3451067 
H    -1.4028096   -2.3449862    3.0452972 
H    -2.9788636   -1.6302824    3.5482529 
C    -1.2648838   -0.7077847    4.3335118 
N    -0.7216995   -0.1380483    5.1904335 
C     1.9268590    3.9273334    0.0197410 
H     1.9459475    2.8652454    0.3018494 
H     2.0256111    4.0024053   -1.0725219 
H     2.7687073    4.4405636    0.5029500 
C     0.6670079    4.5125358    0.4334355 
N    -0.3501091    4.9765513    0.7548359 
C    -0.3676867    1.2383119   -2.8800316 
H    -1.2220956    1.3842598   -3.5576721 
H     0.1216731    0.2827675   -3.1202926 
H    -0.7519158    1.1869430   -1.8483638 
C     0.5794595    2.3227921   -3.0295329 
N     1.3426236    3.1920348   -3.1565559 
C     0.6124761   -1.4367213   -0.1219314 
H    -0.3660444   -0.9287585   -0.0253659 
H     0.5894022   -2.1010845   -0.9953487 
H     0.8023663   -2.0201260    0.7895673 
C     1.6487114   -0.4477243   -0.2927027 
N     2.4831599    0.3511571   -0.4298497 
C    -5.0116232    0.7164578   -2.3011390 
H    -5.5603475   -0.2135548   -2.5029603 
H    -4.3397177    0.5406065   -1.4425299 
H    -5.7160605    1.5181046   -2.0426254 
C    -4.2022419    1.1005960   -3.4399557 
N    -3.5187978    1.4041274   -4.3316804 
C     0.8777135   -5.1114929    0.4998546 
H     0.0198917   -4.8986098   -0.1587866 
H     0.8890128   -6.1827417    0.7432400 
H     0.7868782   -4.5271236    1.4285777 
C     2.1096415   -4.7448272   -0.1689635 
N     3.0970922   -4.4411073   -0.7026975 
C     3.5946408   -2.5778600   -3.4428006 
H     3.6980095   -3.2950341   -2.6143936 
H     3.8694914   -3.0711714   -4.3850813 
H     4.2715523   -1.7250554   -3.2783433 
C     2.2189687   -2.1265946   -3.5061897 
N     1.1113836   -1.7755933   -3.5466046 
C     4.4018138    1.8129142    1.9490965 
H     5.1025857    1.1823355    2.5115529 
H     3.6306256    2.2086503    2.6230989 
H     3.8861190    1.1920347    1.2010598 
C     5.1008436    2.8930300    1.2806850 
N     5.6430447    3.7566537    0.7198122 
C     4.4723887    2.2711305   -2.2605163 
H     3.6373164    2.0116409   -1.5954648 
H     5.1544279    2.9510478   -1.7318668 
H     4.0601478    2.7659023   -3.1492512 
C     5.1545500    1.0450453   -2.6227144 
N     5.6821301    0.0446199   -2.8964476 
C    -2.2401615   -1.8983377   -2.8025957 
H    -3.2160906   -2.0217579   -3.2891303 
H    -2.3125143   -1.0932266   -2.0494664 
H    -1.4759483   -1.6338041   -3.5448372 
C    -1.8554745   -3.1248511   -2.1353844 
N    -1.5458691   -4.0949429   -1.5732884 
C     2.4148348   -0.8184158    4.0813147 
H     2.1118139    0.1083470    3.5685367 
H     2.1107962   -0.7388414    5.1331011 
H     3.5030617   -0.9528886    3.9971494 
C     1.7424788   -1.9423339    3.4654361 
N     1.1997146   -2.8366962    2.9569664 
C    -3.9562810   -2.8797346    0.5709478 
H    -3.2793739   -2.0079824    0.6029422 
H    -4.4745758   -2.9679479    1.5347619 
H    -3.3661273   -3.7827537    0.3688034 
C    -4.9143829   -2.6635162   -0.4956594 
N    -5.6682104   -2.4617966   -1.3585373 
C     5.1283406   -1.8138396    0.0278374 
H     4.4523840   -1.0415981   -0.3656002 
H     6.0934229   -1.7227563   -0.4871119 
H     4.6875548   -2.7999476   -0.1811425 
C     5.2907534   -1.6324892    1.4570177 
N     5.4101074   -1.4692482    2.6026506 
