# Supplementary material for: Systematic Evaluation of a Cluster-Continuum-Model Workflow to Compute the Free Energies of Solvation of Ions in Different Solvents
Source: J Phys Chem A. 2026 Apr 28;130(18):3726–42. doi: 10.1021/acs.jpca.6c00886 (PMC13158995; doi:10.1021/acs.jpca.6c00886)
Supplement: Supplementary file 1 [file jp6c00886_si_001.zip › SI_xyz/Cl-/acetonitrile/gas/Cl-_acetonitrile_17]

103
Energy [ha]: -2717.420982617, chem. Pot. [kJ/mol]: 1624.06
Cl   -1.8624421   -0.5036086   -0.0795707 
C     2.5145065   -4.0149397    3.5298560 
H     3.3320508   -3.7412045    2.8439973 
H     2.2477603   -3.1423133    4.1458713 
H     2.8429058   -4.8397667    4.1767092 
C     1.3500918   -4.4158288    2.7660321 
N     0.4135083   -4.7213307    2.1479489 
C    -0.6067000   -3.7793045   -0.9622347 
H    -1.3657281   -4.3347681   -1.5298606 
H    -0.3693519   -4.3210690   -0.0343025 
H    -1.0270948   -2.7923627   -0.6994522 
C     0.5984659   -3.5932660   -1.7409198 
N     1.5734534   -3.4278041   -2.3537509 
C     4.7931205   -2.8143099   -1.4663477 
H     5.5417522   -3.5138638   -1.8620759 
H     3.8095583   -3.0511616   -1.9007085 
H     5.0789050   -1.7920381   -1.7531228 
C     4.7187134   -2.9312932   -0.0251627 
N     4.6479613   -3.0296073    1.1316541 
C    -5.0119308   -1.8473921   -1.0831562 
H    -5.7868499   -1.9959722   -0.3202951 
H    -4.2152942   -1.2003371   -0.6787874 
H    -5.4526240   -1.3573345   -1.9606460 
C    -4.4113887   -3.1116633   -1.4631256 
N    -3.8965880   -4.1126702   -1.7573576 
C    -1.2609929   -0.1637037    3.5706108 
H    -1.2297405    0.9097604    3.7967952 
H    -1.3258627   -0.2941536    2.4759920 
H    -2.1567922   -0.6075718    4.0260236 
C    -0.0744148   -0.8168899    4.0843525 
N     0.8757127   -1.3494496    4.4907154 
C    -4.4579428    0.6486689    2.1885574 
H    -5.4282664    0.8031978    1.6969413 
H    -3.7859503    0.1169476    1.4921063 
H    -4.5909607    0.0343588    3.0894366 
C    -3.8582523    1.9254879    2.5167626 
N    -3.3490496    2.9409050    2.7678125 
C    -2.0872296    5.7275451    1.2385902 
H    -2.5267878    5.0634661    1.9984652 
H    -1.0098568    5.8523612    1.4333544 
H    -2.5796186    6.7084642    1.2833872 
C    -2.2738743    5.1381914   -0.0731122 
N    -2.4133972    4.6506641   -1.1195703 
C     1.4762467   -1.3575357    0.8946072 
H     1.6610646   -2.4243314    0.7168607 
H     1.5978351   -1.1492543    1.9655222 
H     0.4410746   -1.1124122    0.5994471 
C     2.4107982   -0.5654292    0.1255834 
N     3.1665795    0.0619149   -0.4961641 
C    -0.3904060    2.4774115    1.0555450 
H    -0.0432047    3.1953421    0.3026601 
H    -0.8382770    1.5988048    0.5584920 
H    -1.1646016    2.9474262    1.6767225 
C     0.7140467    2.0506517    1.8856280 
N     1.5937431    1.6907764    2.5556940 
C     4.4800888    0.0326363    2.8185242 
H     4.9338819   -0.1130470    3.8081838 
H     3.4350474    0.3526293    2.9468297 
H     4.5167421   -0.9178762    2.2669523 
C     5.1987551    1.0588320    2.0880185 
N     5.7661353    1.8924683    1.5081940 
C     3.1930356    4.0432619    0.5602281 
H     2.8525845    3.4809662   -0.3227450 
H     4.0957214    4.6112812    0.3001220 
H     3.4412558    3.3314439    1.3570228 
C     2.1395857    4.9402038    0.9942290 
N     1.2805174    5.6467709    1.3336677 
C     2.6432120   -0.5107297   -3.7456561 
H     2.7065202    0.0936748   -2.8299521 
H     2.5171407   -1.5629293   -3.4514610 
H     3.5790552   -0.3966083   -4.3076237 
C     1.5048029   -0.0974792   -4.5396018 
N     0.5711459    0.2189353   -5.1581480 
C    -4.2724787    1.8288161   -1.5932741 
H    -3.5025817    1.2205769   -1.0873845 
H    -4.3192287    1.5146251   -2.6454093 
H    -3.9821306    2.8867992   -1.5289935 
C    -5.5549261    1.6045987   -0.9578913 
N    -6.5699277    1.3983715   -0.4266095 
C    -2.7544604   -3.3899739    1.8253107 
H    -3.3750633   -4.0806122    1.2386938 
H    -2.4471161   -2.5516430    1.1740339 
H    -1.8528143   -3.9192193    2.1671857 
C    -3.4978850   -2.8578178    2.9489212 
N    -4.0796298   -2.3870020    3.8404112 
C     5.1887470    2.1595430   -1.8606195 
H     5.3826663    2.1026859   -0.7789991 
H     5.7117125    3.0298987   -2.2807922 
H     4.1060008    2.2703199   -2.0188954 
C     5.6553663    0.9472094   -2.5026460 
N     6.0233103   -0.0259145   -3.0240520 
C    -0.7591611    1.9988394   -2.5794936 
H    -1.4151074    2.8539720   -2.3581174 
H    -0.8900485    1.6794905   -3.6223258 
H    -1.0235735    1.1636249   -1.9088244 
C     0.6206542    2.3822193   -2.3631104 
N     1.7259200    2.6939131   -2.1795507 
C    -1.9206873   -1.5570342   -3.5806006 
H    -1.9906012   -2.6459860   -3.7005950 
H    -1.1282429   -1.1605616   -4.2312331 
H    -1.6801339   -1.3262600   -2.5290962 
C    -3.1904108   -0.9415296   -3.9110456 
N    -4.2108555   -0.4355114   -4.1482632 
