# Supplementary material for: Systematic Evaluation of a Cluster-Continuum-Model Workflow to Compute the Free Energies of Solvation of Ions in Different Solvents
Source: J Phys Chem A. 2026 Apr 28;130(18):3726–42. doi: 10.1021/acs.jpca.6c00886 (PMC13158995; doi:10.1021/acs.jpca.6c00886)
Supplement: Supplementary file 1 [file jp6c00886_si_001.zip › SI_xyz/Cl-/acetonitrile/gas/Cl-_acetonitrile_4]

25
Energy [ha]: -991.3868057882, chem. Pot. [kJ/mol]: 315.15
Cl   -0.3379025   -1.4813936    1.2845811 
C    -1.6308433    0.2482007   -1.3734380 
H    -2.2671555   -0.3808825   -2.0108260 
H    -1.2818265   -0.3556685   -0.5024734 
H    -2.2171938    1.0999837   -1.0008881 
C    -0.4813728    0.7126048   -2.1207225 
N     0.4705881    1.0631891   -2.6936456 
C     1.4684973   -2.3522663   -1.5363350 
H     2.5036064   -2.4170512   -1.1728133 
H     1.3628852   -1.4378840   -2.1374990 
H     0.7984087   -2.2679608   -0.6533574 
C     1.1549172   -3.5189825   -2.3390429 
N     0.9044793   -4.4560052   -2.9831222 
C    -1.4124257    1.5477284    2.5426668 
H    -0.5158630    2.1787412    2.6217913 
H    -1.8496720    1.4190973    3.5424547 
H    -1.1121378    0.5471764    2.1554017 
C    -2.3783620    2.1596787    1.6526588 
N    -3.1500635    2.6329761    0.9199367 
C     2.0666097    0.8758357    0.5612208 
H     3.0596280    0.4053263    0.5534984 
H     1.3150948    0.1168623    0.8817759 
H     1.8169662    1.2016276   -0.4585446 
C     2.0607970    2.0053484    1.4683639 
N     2.0338233    2.9034562    2.2095355 
