# Supplementary material for: Systematic Evaluation of a Cluster-Continuum-Model Workflow to Compute the Free Energies of Solvation of Ions in Different Solvents
Source: J Phys Chem A. 2026 Apr 28;130(18):3726–42. doi: 10.1021/acs.jpca.6c00886 (PMC13158995; doi:10.1021/acs.jpca.6c00886)
Supplement: Supplementary file 1 [file jp6c00886_si_001.zip › SI_xyz/Cl-/acetonitrile/gas/Cl-_acetonitrile_5]

31
Energy [ha]: -1124.161679974, chem. Pot. [kJ/mol]: 414.29
Cl   -0.1588584   -0.3998290   -1.7476579 
C     3.1915850   -0.6240998   -0.7836374 
H     3.1888696   -0.2077712    0.2338329 
H     3.8398598   -0.0069879   -1.4207076 
H     2.1568310   -0.5836656   -1.1840581 
C     3.6740852   -1.9918175   -0.7550648 
N     4.0483511   -3.0937259   -0.7259961 
C     0.1871621    1.6194802    1.0606054 
H    -0.7755169    1.6635280    1.5878242 
H     0.4703769    2.6342938    0.7485719 
H     0.0696491    0.9861637    0.1538835 
C     1.2125099    1.0478768    1.9082765 
N     2.0458488    0.5579535    2.5580107 
C    -3.0479056   -0.8915797    0.0810660 
H    -3.8991643   -1.2571960   -0.5093535 
H    -2.1500909   -0.8311036   -0.5731138 
H    -2.8467070   -1.6004609    0.8967081 
C    -3.3358168    0.4260703    0.6088405 
N    -3.5371185    1.4998029    1.0126670 
C     0.6563395   -2.4832295    0.9805439 
H     0.3693993   -1.8818587    0.0926690 
H     1.2023468   -1.8368428    1.6821906 
H     1.3196606   -3.2961462    0.6555969 
C    -0.5319423   -3.0157016    1.6166125 
N    -1.5039813   -3.4226322    2.1122076 
C    -1.6487751    2.7534737   -1.8236421 
H    -1.1053941    1.7890358   -1.9142658 
H    -2.3635032    2.6677966   -0.9924877 
H    -2.2019441    2.9381089   -2.7548105 
C    -0.7215616    3.8393490   -1.5702617 
N     0.0305156    4.7015121   -1.3544412 
