# Supplementary material for: Systematic Evaluation of a Cluster-Continuum-Model Workflow to Compute the Free Energies of Solvation of Ions in Different Solvents
Source: J Phys Chem A. 2026 Apr 28;130(18):3726–42. doi: 10.1021/acs.jpca.6c00886 (PMC13158995; doi:10.1021/acs.jpca.6c00886)
Supplement: Supplementary file 1 [file jp6c00886_si_001.zip › SI_xyz/Cl-/acetonitrile/gas/Cl-_acetonitrile_6]

37
Energy [ha]: -1256.936345589, chem. Pot. [kJ/mol]: 514.69
Cl   -0.2967167    0.2128196   -1.4523825 
C     1.9300507   -2.5067116   -1.3810525 
H     1.5048956   -3.4695307   -1.6952749 
H     1.2420463   -1.6919404   -1.6797207 
H     2.9056441   -2.3479819   -1.8598443 
C     2.0740973   -2.4766125    0.0613329 
N     2.1660771   -2.4235541    1.2202972 
C     0.0593331    0.2043974    2.0564012 
H    -0.8954127    0.0979312    2.5889414 
H    -0.1336756    0.1881340    0.9641743 
H     0.7166630   -0.6438411    2.2956511 
C     0.7047890    1.4537536    2.4032698 
N     1.2297775    2.4657338    2.6408125 
C    -1.3918039   -2.6958862    0.2623340 
H    -1.1015943   -1.8056608   -0.3302308 
H    -2.4482101   -2.6053652    0.5467087 
H    -0.7830304   -2.7180656    1.1758091 
C    -1.1631547   -3.9039271   -0.5071863 
N    -0.9607815   -4.8643784   -1.1328845 
C    -3.4424452    0.9666465   -0.1499322 
H    -4.2757309    0.7000676   -0.8143955 
H    -3.4869552    2.0433900    0.0660341 
H    -2.4847009    0.7460297   -0.6659099 
C    -3.5174462    0.1977432    1.0762737 
N    -3.5512538   -0.4316001    2.0552639 
C     2.9422521    0.8659107   -0.1951104 
H     2.9969918    0.3548841    0.7748766 
H     3.0919661    1.9414629   -0.0339436 
H     1.9339634    0.7006993   -0.6256566 
C     3.9564066    0.3359097   -1.0867939 
N     4.7578080   -0.1067349   -1.8054971 
C    -0.1645132    3.5628121   -0.4357118 
H     0.3607564    3.5743442    0.5300088 
H    -0.1983388    2.5179579   -0.8089833 
H     0.3882295    4.1784700   -1.1585374 
C    -1.5124670    4.0715415   -0.2754795 
N    -2.6042144    4.4551812   -0.1479508 
