# Supplementary material for: Systematic Evaluation of a Cluster-Continuum-Model Workflow to Compute the Free Energies of Solvation of Ions in Different Solvents
Source: J Phys Chem A. 2026 Apr 28;130(18):3726–42. doi: 10.1021/acs.jpca.6c00886 (PMC13158995; doi:10.1021/acs.jpca.6c00886)
Supplement: Supplementary file 1 [file jp6c00886_si_001.zip › SI_xyz/Cl-/acetonitrile/gas/Cl-_acetonitrile_7]

43
Energy [ha]: -1389.709630421, chem. Pot. [kJ/mol]: 611.99
Cl    0.2587182    0.3733981    1.1226209 
C     1.8215484   -2.7789657    0.3730080 
H     2.9085249   -2.6427188    0.2878607 
H     1.3801207   -1.8307016    0.7333549 
H     1.5883695   -3.5749670    1.0933638 
C     1.2608535   -3.1014460   -0.9239205 
N     0.7969066   -3.3336346   -1.9660521 
C     3.5801925    1.3920724    0.7781205 
H     2.5199475    1.1879052    1.0275635 
H     4.1181318    1.6875288    1.6891037 
H     3.6204093    2.2080774    0.0439172 
C     4.1723749    0.1949699    0.2124408 
N     4.6227089   -0.7774704   -0.2410242 
C    -3.0690849    1.5377390    0.9149359 
H    -3.2398137    1.8365875   -0.1277307 
H    -3.3362611    2.3766410    1.5701123 
H    -1.9951319    1.3010128    1.0462584 
C    -3.8551044    0.3608457    1.2293254 
N    -4.4569451   -0.6045933    1.4760458 
C    -0.4111452    3.2028570   -0.9701979 
H    -0.9625768    2.7461776   -1.8049225 
H     0.4938308    3.6873413   -1.3598383 
H    -0.1145379    2.3963042   -0.2740033 
C    -1.2543541    4.1619625   -0.2819992 
N    -1.9401005    4.9152334    0.2813356 
C    -1.5752662   -2.0654149    2.8810140 
H    -2.5571044   -2.1139549    2.3900975 
H    -1.7248366   -1.7787834    3.9309485 
H    -0.9689054   -1.2830108    2.3831517 
C    -0.8942208   -3.3435856    2.8057089 
N    -0.3306873   -4.3596378    2.7366634 
C     1.5409687    0.1741932   -2.2074159 
H     1.1325008    0.1347200   -1.1793976 
H     0.7112593    0.0767692   -2.9198846 
H     2.2361417   -0.6631302   -2.3472100 
C     2.2242763    1.4381478   -2.4001226 
N     2.7656594    2.4614316   -2.5206166 
C    -1.8629193   -1.2784699   -1.1689712 
H    -2.8043725   -1.6437767   -0.7375718 
H    -1.3681307   -2.0848713   -1.7278261 
H    -1.1912797   -0.9506573   -0.3527084 
C    -2.1149153   -0.1420877   -2.0320365 
N    -2.2937883    0.7916803   -2.7037804 
