# Supplementary material for: Systematic Evaluation of a Cluster-Continuum-Model Workflow to Compute the Free Energies of Solvation of Ions in Different Solvents
Source: J Phys Chem A. 2026 Apr 28;130(18):3726–42. doi: 10.1021/acs.jpca.6c00886 (PMC13158995; doi:10.1021/acs.jpca.6c00886)
Supplement: Supplementary file 1 [file jp6c00886_si_001.zip › SI_xyz/Cl-/water/COSMO/Cl-_water_12]

37
Energy [ha]: -1377.905897487, chem. Pot. [kJ/mol]: 621.72
Cl    0.6098641    0.8904764    1.5609459 
O     3.0505159    0.3240350   -1.9265676 
H     2.2783363   -0.0511245   -2.4049886 
H     2.7239506    1.2100843   -1.5920680 
O    -0.9217296   -0.0995157   -0.8882575 
H    -0.3259264    0.1815092   -0.1267201 
H    -1.8394397    0.1065965   -0.5466813 
O     1.4646073   -3.1748521   -1.1474707 
H     1.9655971   -2.5293553   -0.5563821 
H     1.3112379   -2.6474182   -1.9594290 
O     0.6601004   -0.9824436   -2.9048036 
H    -0.0065643   -0.6670228   -2.2343552 
H     0.2724280   -0.7885940   -3.7724363 
O     2.7428181   -1.2641432    0.2752287 
H     2.9766062   -0.6651525   -0.4959749 
H     2.1280012   -0.7125477    0.8085420 
O    -0.6108746    2.6805760   -1.8582743 
H    -0.7070519    1.7061615   -1.7859190 
H    -1.0499297    2.9807440   -1.0148845 
O     1.9892779    2.6038522   -0.8457631 
H     1.7239485    2.2190251    0.0203595 
H     1.1120588    2.7496604   -1.2944260 
O    -1.0494143   -2.9371259   -0.2362010 
H    -0.1137914   -3.1600976   -0.5433587 
H    -1.1141451   -1.9833078   -0.4716608 
O    -1.6945933    3.0325016    0.6759375 
H    -2.3752199    2.3207333    0.6493271 
H    -0.9322991    2.5843903    1.1126069 
O    -1.1641798   -2.8352529    2.4006438 
H    -1.1213408   -2.9422308    1.3884905 
H    -0.2342921   -2.7223830    2.6606401 
O    -3.1304065    0.5644265    0.5011292 
H    -4.0528857    0.2893583    0.3872050 
H    -2.7935834    0.1523680    1.3980444 
O    -2.0786228   -0.3150274    2.6624332 
H    -1.8167169   -1.2877507    2.6034160 
H    -1.2106856    0.1488640    2.5393747 
