# Supplementary material for: Systematic Evaluation of a Cluster-Continuum-Model Workflow to Compute the Free Energies of Solvation of Ions in Different Solvents
Source: J Phys Chem A. 2026 Apr 28;130(18):3726–42. doi: 10.1021/acs.jpca.6c00886 (PMC13158995; doi:10.1021/acs.jpca.6c00886)
Supplement: Supplementary file 1 [file jp6c00886_si_001.zip › SI_xyz/Cl-/water/COSMO/Cl-_water_13]

40
Energy [ha]: -1454.366778621, chem. Pot. [kJ/mol]: 682.65
Cl    1.0602436   -1.3415632    1.1968357 
O    -1.9297758   -3.3976320   -1.6077723 
H    -1.9296328   -3.3870921   -0.6254505 
H    -2.5236933   -2.6238887   -1.8473777 
O     1.1751052    2.0527572   -2.5403321 
H     1.7934463    1.4365106   -2.0810023 
H     0.9688560    2.7084661   -1.8256366 
O    -0.5496796    2.8344175    2.5453811 
H    -0.1412378    3.3592767    1.8158860 
H    -1.0757917    2.1868912    2.0321905 
O     1.7582015    1.2845347    3.0292237 
H     1.5259459    0.4075176    2.6512942 
H     0.9154936    1.8104020    2.9784981 
O    -3.3524174   -0.5339765    0.6801828 
H    -2.6007881    0.1092802    0.6574493 
H    -2.9121663   -1.3610704    0.9822505 
O    -0.8512961    0.2585385   -2.2235847 
H    -0.1948309    0.9534087   -2.5237451 
H    -0.3273634   -0.6042489   -2.1864322 
O    -0.9387230    0.9164283    0.3271082 
H    -0.9690938    0.6800190   -0.6673560 
H    -0.3092753    0.2402813    0.6900009 
O     2.7278061    0.2281939   -0.9316987 
H     3.1471231   -0.4749197   -1.4551214 
H     2.1589080   -0.2631824   -0.2781483 
O     3.0545103    2.4305458    0.9006838 
H     3.2352207    1.6809944    0.2944086 
H     2.7054246    2.0023055    1.7357870 
O     0.4221387   -2.0929396   -1.9167785 
H    -0.3961689   -2.6803842   -1.8828660 
H     0.6923421   -2.0197044   -0.9743974 
O    -3.3506024   -1.0972018   -2.0616244 
H    -2.6131064   -0.5045983   -2.3358898 
H    -3.4927599   -0.8526356   -1.1067416 
O    -1.6678830   -2.7900322    1.2112321 
H    -0.7777836   -2.3351264    1.2226737 
H    -1.6700090   -3.3520011    2.0026710 
O     0.6377787    3.2627295   -0.0339934 
H     1.5594516    3.0263135    0.2937900 
H     0.1196200    2.4237687    0.0666031 
