# Supplementary material for: Systematic Evaluation of a Cluster-Continuum-Model Workflow to Compute the Free Energies of Solvation of Ions in Different Solvents
Source: J Phys Chem A. 2026 Apr 28;130(18):3726–42. doi: 10.1021/acs.jpca.6c00886 (PMC13158995; doi:10.1021/acs.jpca.6c00886)
Supplement: Supplementary file 1 [file jp6c00886_si_001.zip › SI_xyz/Cl-/water/COSMO/Cl-_water_15]

46
Energy [ha]: -1607.281831936, chem. Pot. [kJ/mol]: 799.51
Cl   -0.1301213   -2.5292958   -1.4149981 
O     2.9015972   -1.9295366   -0.2471766 
H     3.0239597   -0.9686239   -0.4169466 
H     2.0927673   -2.1725463   -0.7531286 
O    -2.2512792    2.5031196    1.4481028 
H    -1.3337773    2.9714504    1.2700157 
H    -2.8508254    3.1941193    1.7697552 
O     2.7328705    0.9789114   -0.5477311 
H     1.7390836    0.7822149   -0.4828217 
H     2.8237570    1.6421739   -1.2520516 
O     2.0481256    2.2714293    1.9770949 
H     2.5265837    1.9045438    1.1990200 
H     1.5676288    1.4796271    2.3358613 
O     1.1109053    1.0757294   -3.3073072 
H     0.2278676    0.6111617   -3.4164049 
H     1.6321942    0.4359106   -2.7915178 
O    -2.0713497    1.1659223   -0.9134982 
H    -1.1696049    0.8506602   -0.5806552 
H    -2.3916867    1.7281817   -0.1580125 
O    -2.7218542   -1.3889836    0.1962279 
H    -2.7314550   -0.5255225   -0.2846697 
H    -2.0090268   -1.8807849   -0.2763683 
O    -0.0265415    3.6275347    0.8623496 
H     0.0717370    3.4994864   -0.1214492 
H     0.7634841    3.1713689    1.2848338 
O    -1.3001703   -0.2151722   -3.3260277 
H    -1.0483568   -1.0462622   -2.8547240 
H    -1.8138604    0.2883879   -2.6574680 
O     1.8294084   -2.3465156    2.3178953 
H     1.0864368   -2.9630559    2.0889467 
H     2.3148606   -2.2237523    1.4580659 
O    -0.1684504    3.1452138   -1.8669415 
H    -0.9769065    2.6024545   -1.7232753 
H     0.4216056    2.5130637   -2.3528516 
O    -2.0773387   -0.0760855    2.6116549 
H    -2.1981933    0.8581641    2.3091323 
H    -2.3207715   -0.6187141    1.8156886 
O    -0.4193570   -3.7907853    1.4635879 
H    -1.2026149   -3.3011616    1.7691774 
H    -0.3455851   -3.5391428    0.5073011 
O     0.2728455    0.2010253   -0.1307586 
H     0.3675762    0.0953121    0.8888399 
H     0.1917969   -0.7275722   -0.4937665 
O     0.5914115   -0.0233761    2.4357907 
H     1.0548878   -0.9264807    2.5143365 
H    -0.3792099   -0.1191316    2.6828223 
