# Supplementary material for: Systematic Evaluation of a Cluster-Continuum-Model Workflow to Compute the Free Energies of Solvation of Ions in Different Solvents
Source: J Phys Chem A. 2026 Apr 28;130(18):3726–42. doi: 10.1021/acs.jpca.6c00886 (PMC13158995; doi:10.1021/acs.jpca.6c00886)
Supplement: Supplementary file 1 [file jp6c00886_si_001.zip › SI_xyz/Cl-/water/COSMO/Cl-_water_17]

52
Energy [ha]: -1760.203969476, chem. Pot. [kJ/mol]: 918.72
Cl    0.6532301    1.4934181    1.5741113 
O    -0.9761719    0.2364546    4.0867638 
H    -1.8601005    0.2976112    3.6561998 
H    -0.3986826    0.7520342    3.4777082 
O     2.2642048   -1.1763711    2.4946565 
H     1.9030507   -0.2699807    2.3849858 
H     1.4554821   -1.7104358    2.7402205 
O    -3.2375098    0.2175599    2.3685838 
H    -2.9888706    0.8767141    1.6269246 
H    -4.1990931    0.2730429    2.4819241 
O     1.6710632   -2.7110947   -1.3203281 
H     1.4404538   -3.6241168   -1.0871886 
H     1.0167034   -2.1188835   -0.8234767 
O     2.9574552    1.1360343   -0.6437512 
H     2.5393102    1.4868910    0.1724709 
H     3.2141898    0.1884184   -0.3796618 
O    -3.8570028   -2.1808411   -0.8705787 
H    -3.5320315   -2.8444011   -1.5001307 
H    -3.2250095   -2.2345391   -0.0882964 
O     3.6180846   -1.3176939    0.1511753 
H     3.0984513   -1.9404748   -0.4074350 
H     3.1652782   -1.3672177    1.0456049 
O    -3.1128298    0.3649067   -1.7202768 
H    -3.4427496   -0.5372517   -1.4609909 
H    -2.2774009    0.1953192   -2.2275135 
O    -2.0999877   -2.0162394    1.1642209 
H    -2.5391964   -1.2691342    1.6517915 
H    -1.3521875   -1.5885788    0.6502383 
O    -0.0309587   -0.9989713   -0.2366008 
H     0.3783173   -0.2862943    0.3213690 
H    -0.2713472   -0.5568254   -1.1277440 
O    -2.3187538    1.6831973    0.4158485 
H    -1.3837424    1.4401571    0.6280650 
H    -2.5928080    1.1631033   -0.4216072 
O    -0.4669092    3.7848461   -0.3724054 
H    -1.3408799    3.3448762   -0.2653830 
H     0.0316281    3.3964286    0.3835546 
O    -0.5483275    0.0219067   -2.5973734 
H    -0.0792582    0.9142973   -2.5024197 
H     0.0831540   -0.5242313   -3.1671006 
O     3.0436086    0.9537439   -3.5679389 
H     3.3544697    0.9950489   -2.6373380 
H     2.3183123    1.6137531   -3.5498806 
O     0.8874713    2.1975691   -2.1720446 
H     1.5593092    1.7839327   -1.5635289 
H     0.3962212    2.8662400   -1.6140636 
O    -0.1184303   -2.2949836    3.3052279 
H    -0.4304517   -1.4418166    3.7160018 
H    -0.7752668   -2.4419290    2.5881581 
O     1.4273212   -1.3330993   -3.7950369 
H     2.1022236   -0.6027587   -3.7514798 
H     1.6347717   -1.9264841   -3.0352537 
