# Supplementary material for: Systematic Evaluation of a Cluster-Continuum-Model Workflow to Compute the Free Energies of Solvation of Ions in Different Solvents
Source: J Phys Chem A. 2026 Apr 28;130(18):3726–42. doi: 10.1021/acs.jpca.6c00886 (PMC13158995; doi:10.1021/acs.jpca.6c00886)
Supplement: Supplementary file 1 [file jp6c00886_si_001.zip › SI_xyz/Cl-/water/COSMO/Cl-_water_20]

61
Energy [ha]: -1989.580656166, chem. Pot. [kJ/mol]: 1095.96
Cl   -0.2684204    0.2947753   -0.5625025 
O    -0.5651854    3.8090337    0.7825482 
H     0.2778539    3.4785489    1.1624580 
H    -0.4262629    3.7382119   -0.1908219 
O    -1.4707410   -3.8828683    0.8076493 
H    -2.2149970   -3.4744517    1.3084148 
H    -1.7295984   -3.7573279   -0.1541273 
O    -3.3512677   -2.0922899    1.9378328 
H    -4.2749401   -2.1815519    2.2203536 
H    -3.3686041   -1.6071091    1.0419251 
O     1.5503433    2.0100955    1.4977181 
H     2.4293314    1.4799853    1.4929875 
H     0.9378953    1.4351065    0.9820538 
O     0.9424544    0.7449855    4.0360233 
H     1.0916605    1.3676291    3.2856633 
H     0.0335507    0.4025066    3.8771276 
O    -2.2017593   -3.2228395   -1.7406623 
H    -2.7086068   -2.4113429   -1.5144128 
H    -1.3853939   -2.8930684   -2.1979287 
O     0.4553587   -2.1591225    1.2096334 
H     0.2336601   -1.4374900    0.5713916 
H    -0.2601971   -2.8816391    1.0645130 
O     2.0725208   -0.2241149   -3.9130679 
H     1.4031024   -0.9311907   -3.7472595 
H     1.5394812    0.5800988   -4.1635225 
O    -3.1808041   -0.8665765   -0.3883270 
H    -3.7184363   -0.0077186   -0.3147429 
H    -2.2505267   -0.5289786   -0.3930953 
O    -2.4002213    1.9994296    1.8142330 
H    -1.7333720    2.6349026    1.4334421 
H    -1.9039415    1.1806125    2.0583553 
O     2.2067477   -2.7413920   -1.0045057 
H     1.7569194   -2.7151426   -0.1259409 
H     2.6697203   -1.8736634   -1.0637505 
O     2.7909028    0.0988240   -1.3890325 
H     1.8597616    0.1631796   -1.0650449 
H     2.6517832   -0.0031079   -2.3950701 
O     2.7097524    2.9494995   -1.0228450 
H     2.4701405    2.8759420   -0.0704594 
H     2.9684255    2.0221925   -1.2499601 
O     0.5182748    2.0084959   -4.4634211 
H    -0.3726937    1.7456745   -4.7453480 
H     0.3775893    2.4912606   -3.5966288 
O     0.1850458   -2.0261037   -2.6914107 
H     0.9125111   -2.4372249   -2.1308629 
H    -0.0487081   -1.2279003   -2.1604961 
O     2.5218794   -1.2655474    2.9562057 
H     1.8452795   -1.7405551    2.4214434 
H     1.9873429   -0.5982003    3.4724108 
O    -1.2865639   -0.4536417    2.7999943 
H    -0.6282650   -1.0224063    2.3316717 
H    -2.1121838   -0.9968941    2.7654290 
O    -4.3191043    1.4522957    0.1194378 
H    -4.2425957    2.1128443   -0.5877820 
H    -3.5938137    1.7087859    0.7971640 
O     3.6970884    0.5155935    1.3542066 
H     3.6890055    0.2043889    0.4252194 
H     3.3671423   -0.2541617    1.9218336 
O     0.1917675    3.0502852   -1.9522816 
H    -0.0796894    2.1719982   -1.5880774 
H     1.1639191    3.1024895   -1.6797251 
