# Supplementary material for: Systematic Evaluation of a Cluster-Continuum-Model Workflow to Compute the Free Energies of Solvation of Ions in Different Solvents
Source: J Phys Chem A. 2026 Apr 28;130(18):3726–42. doi: 10.1021/acs.jpca.6c00886 (PMC13158995; doi:10.1021/acs.jpca.6c00886)
Supplement: Supplementary file 1 [file jp6c00886_si_001.zip › SI_xyz/Cl-/water/COSMO/Cl-_water_3]

10
Energy [ha]: -689.7662004574, chem. Pot. [kJ/mol]: 95.9
Cl    1.5836530    0.0717602    0.7459144 
O    -2.2050705   -0.1332371   -1.3668026 
H    -1.6378507    0.6534303   -1.1879446 
H    -1.6399679   -0.8709644   -1.0366280 
O    -0.4825615   -2.0477135   -0.0140320 
H    -0.9722467   -1.9615959    0.8207645 
H     0.2827930   -1.4064158    0.1386573 
O    -0.4808201    2.0059836   -0.4112484 
H     0.2820276    1.4052825   -0.1328766 
H    -0.9753237    2.0855852    0.4213605 
