# Supplementary material for: Systematic Evaluation of a Cluster-Continuum-Model Workflow to Compute the Free Energies of Solvation of Ions in Different Solvents
Source: J Phys Chem A. 2026 Apr 28;130(18):3726–42. doi: 10.1021/acs.jpca.6c00886 (PMC13158995; doi:10.1021/acs.jpca.6c00886)
Supplement: Supplementary file 1 [file jp6c00886_si_001.zip › SI_xyz/Cl-/water/COSMO/Cl-_water_4]

13
Energy [ha]: -766.2265954631, chem. Pot. [kJ/mol]: 152.66
Cl   -1.6748515    0.5399110    0.0981971 
O     0.0402022   -0.6918765   -2.1112378 
H    -0.5263641   -0.1621783   -1.4669364 
H    -0.3854428   -1.5645092   -2.0840334 
O     1.3449825    1.9818621    0.3651354 
H     1.7797598    1.1127540    0.2059661 
H     0.3920541    1.7461121    0.3197489 
O     0.0412220   -1.4011673    1.7207010 
H    -0.5230413   -0.6743583    1.3084955 
H    -0.3877532   -2.2048537    1.3838211 
O     2.1282325   -0.8152683   -0.1525935 
H     1.5172028   -0.7831143   -0.9296727 
H     1.5200706   -1.0671974    0.5854932 
