# Supplementary material for: Systematic Evaluation of a Cluster-Continuum-Model Workflow to Compute the Free Energies of Solvation of Ions in Different Solvents
Source: J Phys Chem A. 2026 Apr 28;130(18):3726–42. doi: 10.1021/acs.jpca.6c00886 (PMC13158995; doi:10.1021/acs.jpca.6c00886)
Supplement: Supplementary file 1 [file jp6c00886_si_001.zip › SI_xyz/Cl-/water/COSMO/Cl-_water_6]

19
Energy [ha]: -919.147134849, chem. Pot. [kJ/mol]: 273.78
Cl   -0.3961345    1.2303393   -1.1534181 
O     1.5282668   -0.7258511   -2.6075670 
H     0.8280856   -1.3015693   -2.9586747 
H     1.0036497    0.0054354   -2.1748879 
O    -0.8889724   -0.4986544    2.5157267 
H     0.0311992   -0.2192617    2.2449019 
H    -1.4238664    0.2921858    2.2628142 
O     1.7776850   -2.0582270   -0.0737081 
H     1.8974421   -1.6549657   -0.9672505 
H     0.7830163   -2.1183255   -0.0094906 
O     1.4915401    0.3315007    1.3346744 
H     1.0150460    0.7725239    0.5896243 
H     1.7580007   -0.5350676    0.9173222 
O    -0.9919362   -1.7538485    0.0319210 
H    -1.0692094   -1.4438104    0.9778755 
H    -0.9521730   -0.8955419   -0.4552070 
O    -1.9706929    1.9311739    1.4306251 
H    -1.5978206    1.6984746    0.5340898 
H    -1.2921015    2.5295148    1.7861320 
