# Supplementary material for: Systematic Evaluation of a Cluster-Continuum-Model Workflow to Compute the Free Energies of Solvation of Ions in Different Solvents
Source: J Phys Chem A. 2026 Apr 28;130(18):3726–42. doi: 10.1021/acs.jpca.6c00886 (PMC13158995; doi:10.1021/acs.jpca.6c00886)
Supplement: Supplementary file 1 [file jp6c00886_si_001.zip › SI_xyz/Cl-/water/COSMO/Cl-_water_7]

22
Energy [ha]: -995.6062755199, chem. Pot. [kJ/mol]: 331.01
Cl    2.0220877   -0.6496947   -0.0538202 
O    -2.2483153    1.0287345    0.5896510 
H    -1.9932173    1.2367364   -0.3552873 
H    -1.3945568    1.1329307    1.0737484 
O     1.3181872    2.1856651   -0.9561236 
H     1.6038137    1.2435106   -0.7496712 
H     2.0128180    2.5270270   -1.5414525 
O     0.0222567   -1.8518319    2.1001397 
H     0.7103933   -1.6291576    1.4200749 
H    -0.1348016   -0.9938157    2.5330175 
O    -2.2114403   -1.7266761    0.3043002 
H    -2.3560090   -0.7468622    0.4419729 
H    -1.5037075   -1.9332260    0.9617045 
O    -1.2583811    1.3814020   -1.9709066 
H    -1.0442039    0.4046781   -2.0615564 
H    -0.3897927    1.7754385   -1.7278783 
O     0.3993463    1.3695829    1.7281142 
H     0.5916225    2.1446069    1.1653254 
H     0.9503898    0.6727334    1.2791772 
O    -0.6025677   -1.2801914   -1.8937591 
H     0.2662213   -1.1991570   -1.4349412 
H    -1.2235979   -1.5459410   -1.1539147 
