# Supplementary material for: Systematic Evaluation of a Cluster-Continuum-Model Workflow to Compute the Free Energies of Solvation of Ions in Different Solvents
Source: J Phys Chem A. 2026 Apr 28;130(18):3726–42. doi: 10.1021/acs.jpca.6c00886 (PMC13158995; doi:10.1021/acs.jpca.6c00886)
Supplement: Supplementary file 1 [file jp6c00886_si_001.zip › SI_xyz/Cl-/water/COSMO/Cl-_water_8]

25
Energy [ha]: -1072.068150069, chem. Pot. [kJ/mol]: 392.16
Cl   -0.5235862    2.0386243   -0.2359342 
O    -2.5577757   -1.7369303   -0.0430326 
H    -2.5727173   -1.0444155    0.6691203 
H    -2.3116931   -1.2266819   -0.8491253 
O     0.5734412   -0.1240168    1.8159193 
H     0.3065876    0.5375251    1.1261730 
H     1.5581483    0.0156617    1.8763438 
O     3.2345741    0.4930886    1.4266767 
H     2.9703476    0.5447290    0.4446779 
H     3.3225457    1.4244614    1.6874992 
O    -1.4273326   -0.1322118   -2.1281693 
H    -1.1329014    0.6204354   -1.5197372 
H    -1.8855038    0.3092524   -2.8608665 
O    -2.2619954    0.3216931    1.8724145 
H    -1.4108294    0.0362765    2.2690300 
H    -1.9530102    1.0177995    1.2421888 
O     2.3273325    0.7364653   -1.0615383 
H     1.5170871    1.2771892   -0.9017382 
H     1.9482298   -0.1379420   -1.3922578 
O     1.0809864   -1.5186824   -1.9072423 
H     0.7879027   -1.9810394   -1.0622367 
H     0.2455317   -1.0993126   -2.2127951 
O     0.0990801   -2.5136948    0.4287965 
H    -0.8772475   -2.3951759    0.2773313 
H     0.3264679   -1.7295102    0.9945074 
