# Supplementary material for: Systematic Evaluation of a Cluster-Continuum-Model Workflow to Compute the Free Energies of Solvation of Ions in Different Solvents
Source: J Phys Chem A. 2026 Apr 28;130(18):3726–42. doi: 10.1021/acs.jpca.6c00886 (PMC13158995; doi:10.1021/acs.jpca.6c00886)
Supplement: Supplementary file 1 [file jp6c00886_si_001.zip › SI_xyz/Cl-/water/COSMO/Cl-_water_9]

28
Energy [ha]: -1148.526700347, chem. Pot. [kJ/mol]: 450.61
Cl   -1.8450115    0.2696657   -0.5432935 
O     1.3267587   -1.1350159   -2.7094592 
H     0.6061759   -0.6618668   -3.1952101 
H     1.5794251   -0.4448809   -2.0382436 
O     0.7985603   -2.3062171    1.4865076 
H     0.4455358   -2.4017943    0.5236774 
H     0.9582340   -3.2075101    1.8058136 
O    -1.2211521   -0.5898612    2.4946776 
H    -0.5549480   -1.2777246    2.2494397 
H    -1.5912610   -0.3245587    1.6190587 
O    -0.1842088    2.9186645    0.4853784 
H    -0.9570904    2.3547461    0.2554322 
H     0.5334584    2.4569281   -0.0119932 
O     1.3108848    0.8137682   -0.7354516 
H     1.7967223    0.5243312    0.1091379 
H     0.3788214    0.5092828   -0.5939755 
O    -0.2255690   -2.4455599   -0.8975395 
H    -0.9082853   -1.7328632   -0.8152303 
H     0.3897335   -2.0788009   -1.6048182 
O     0.5249461    1.5409436    2.8871101 
H    -0.1688869    0.8258772    2.8579596 
H     0.2633257    2.1451102    2.1460935 
O    -0.7570564    0.6631963   -3.4621080 
H    -1.2619358    0.5029456   -2.6202950 
H    -0.2169928    1.4392736   -3.2316129 
O     2.3847399    0.0354020    1.5775332 
H     1.7917503    0.6066997    2.1556090 
H     1.9729391   -0.8599618    1.6250006 
