# Supplementary material for: Systematic Evaluation of a Cluster-Continuum-Model Workflow to Compute the Free Energies of Solvation of Ions in Different Solvents
Source: J Phys Chem A. 2026 Apr 28;130(18):3726–42. doi: 10.1021/acs.jpca.6c00886 (PMC13158995; doi:10.1021/acs.jpca.6c00886)
Supplement: Supplementary file 1 [file jp6c00886_si_001.zip › SI_xyz/Cl-/water/COSMO-RS/Cl-_water_1]

4
Energy [ha]: -536.7446564235, chem. Pot. [kJ/mol]: -6.73, free energy of solvation [kcal/mol]: -70.92408
Cl   -1.0522882   -0.3316582   -0.0000047 
O     2.0151141   -0.1583373   -0.0000247 
H     1.0268842   -0.3776778   -0.0000262 
H     1.9672819    0.8115746   -0.0000572 
