# Supplementary material for: Systematic Evaluation of a Cluster-Continuum-Model Workflow to Compute the Free Energies of Solvation of Ions in Different Solvents
Source: J Phys Chem A. 2026 Apr 28;130(18):3726–42. doi: 10.1021/acs.jpca.6c00886 (PMC13158995; doi:10.1021/acs.jpca.6c00886)
Supplement: Supplementary file 1 [file jp6c00886_si_001.zip › SI_xyz/Cl-/water/COSMO-RS/Cl-_water_10]

31
Energy [ha]: -1224.900047752, chem. Pot. [kJ/mol]: 507.78, free energy of solvation [kcal/mol]: -61.40794
Cl    0.6346773    1.9795142   -0.1089508 
O     2.8828031   -1.4765932   -1.6201590 
H     3.1454808   -0.8878516   -0.8662984 
H     2.3122250   -2.1533954   -1.1841378 
O    -2.9072973   -0.8420960   -0.0906317 
H    -2.2855515   -1.2844081   -0.7449553 
H    -2.8422424    0.1129235   -0.3195523 
O     3.2366742    0.1859631    0.6657201 
H     2.7054869    0.9601849    0.3698829 
H     2.5807589   -0.2878842    1.2233918 
O     0.6391643   -0.8464355    1.3195271 
H    -0.2536829   -0.8594460    1.8234329 
H     0.5486323   -0.0430265    0.7446069 
O     0.6956729   -0.0621585   -2.6255125 
H     0.6480722    0.6463966   -1.9430187 
H     1.5348807   -0.5459640   -2.3864015 
O    -2.3908730    1.9444150   -0.4907875 
H    -2.6495326    2.4329632   -1.2883569 
H    -1.3875171    1.9382583   -0.5039243 
O    -1.5955584    2.1280154    2.2740538 
H    -2.1984486    2.2656629    1.5126952 
H    -0.7183408    2.1645119    1.8264291 
O    -1.1620710   -1.9552422   -1.8651945 
H    -0.5388172   -2.4984402   -1.3300263 
H    -0.5630600   -1.2344866   -2.2170081 
O    -1.7557597   -0.7099166    2.3652907 
H    -1.7787497    0.2726385    2.4946089 
H    -2.2442120   -0.8401010    1.4928895 
O     0.9159651   -2.9375320   -0.2064136 
H     0.9833019   -3.7232339    0.3576801 
H     0.7801131   -2.1432920    0.4279275 
