# Supplementary material for: Systematic Evaluation of a Cluster-Continuum-Model Workflow to Compute the Free Energies of Solvation of Ions in Different Solvents
Source: J Phys Chem A. 2026 Apr 28;130(18):3726–42. doi: 10.1021/acs.jpca.6c00886 (PMC13158995; doi:10.1021/acs.jpca.6c00886)
Supplement: Supplementary file 1 [file jp6c00886_si_001.zip › SI_xyz/Cl-/water/COSMO-RS/Cl-_water_11]

34
Energy [ha]: -1301.361127239, chem. Pot. [kJ/mol]: 564.39, free energy of solvation [kcal/mol]: -63.29232
Cl   -0.2198950   -1.6592978   -1.2932784 
O    -0.0187856    0.7606806    2.2155188 
H    -0.6833925    0.0640407    1.9776809 
H     0.6913155    0.2435939    2.6957692 
O     2.3871890   -1.0253069   -2.9657427 
H     1.5769544   -1.3766299   -2.5143692 
H     2.0814441   -0.1786529   -3.3332365 
O     1.1126351    1.0231214   -0.2417269 
H     0.6766757    0.2299101   -0.6471626 
H     0.7472707    1.0054010    0.6948576 
O     2.1893242   -2.2303044    0.8700496 
H     2.7950488   -1.5929361    0.3812800 
H     1.3849780   -2.2319028    0.3017740 
O    -3.6010621    0.8322645    0.5428779 
H    -3.2705165    0.8231798   -0.4044106 
H    -3.1829919    0.0310972    0.9225335 
O    -1.7393074   -1.2431922    1.3168520 
H    -1.7021801   -2.0849724    1.7992202 
H    -1.2938484   -1.4273755    0.4367320 
O    -0.7967183    2.9209260   -1.1207578 
H     0.0097780    2.3906701   -0.9081341 
H    -1.2128512    3.0416063   -0.2204093 
O    -2.3899047    0.8425474   -1.9150981 
H    -1.8004297    1.6346982   -1.7285164 
H    -1.7832842    0.0723723   -1.8818583 
O     3.5447851   -0.2952500   -0.4761155 
H     2.7988084    0.3429784   -0.3133620 
H     3.3618781   -0.5792634   -1.4061845 
O     1.8925765   -0.9204562    3.1700713 
H     1.9741358   -1.4661902    2.3166328 
H     2.7601284   -0.4932967    3.2580819 
O    -1.9203592    2.8463404    1.4191988 
H    -2.6075918    2.1593262    1.1804197 
H    -1.2342518    2.3301564    1.8929980 
