# Supplementary material for: Systematic Evaluation of a Cluster-Continuum-Model Workflow to Compute the Free Energies of Solvation of Ions in Different Solvents
Source: J Phys Chem A. 2026 Apr 28;130(18):3726–42. doi: 10.1021/acs.jpca.6c00886 (PMC13158995; doi:10.1021/acs.jpca.6c00886)
Supplement: Supplementary file 1 [file jp6c00886_si_001.zip › SI_xyz/Cl-/water/COSMO-RS/Cl-_water_14]

43
Energy [ha]: -1530.741735435, chem. Pot. [kJ/mol]: 740.06, free energy of solvation [kcal/mol]: -60.80346
Cl   -1.7980769   -0.7770113    0.1166109 
O    -1.8440937    2.3936027   -3.0895319 
H    -1.8198866    2.5373015   -2.1102726 
H    -2.1136899    1.4457642   -3.1684413 
O    -1.3403434    2.3428752   -0.3062429 
H    -1.3601243    1.3544917   -0.2854522 
H    -0.3534210    2.5862103   -0.3228178 
O    -0.4614991    2.1667388    3.4951750 
H    -1.3530065    2.2076189    3.0249239 
H     0.0517329    2.8910868    3.0993788 
O    -2.7085090    2.1610133    2.0139908 
H    -2.2586241    2.4086828    1.1522803 
H    -2.9292034    1.2219223    1.8655515 
O     0.7939176   -0.5081735   -1.6152902 
H    -0.0618036   -0.6077085   -1.1163244 
H     1.4029333   -0.0904236   -0.9022877 
O    -0.0455969   -3.5647513    0.5861048 
H    -0.6983621   -2.8397838    0.4656385 
H     0.5640893   -3.4704729   -0.1851403 
O     2.2723140    0.4450489    0.3369652 
H     2.9180042   -0.3256800    0.4483665 
H     1.6304555    0.3248495    1.0997697 
O     0.8829213    1.9652735   -3.1396976 
H    -0.0850553    2.1935467   -3.2482067 
H     0.8611189    1.0483470   -2.7817543 
O     1.7127861   -2.5697958    2.5111844 
H     1.0578840   -3.0276502    1.9170603 
H     1.2899443   -1.6913318    2.6588647 
O     1.8334766   -2.9230650   -1.4280710 
H     1.4357109   -2.0086590   -1.6189593 
H     1.9510024   -3.3585689   -2.2865803 
O     3.5774486   -1.8826822    0.6369689 
H     2.9933697   -2.1908894    1.3960588 
H     3.1942007   -2.3541376   -0.1360510 
O     0.4358010   -0.0568335    2.2504756 
H     0.1356447    0.7343531    2.7921759 
H    -0.3365878   -0.2993964    1.6813933 
O    -2.1278779   -0.4446363   -3.0688719 
H    -2.2413661   -0.6249730   -2.1044598 
H    -1.1790908   -0.6130158   -3.2107491 
O     1.2476933    2.9218520   -0.5971927 
H     1.8064949    2.2037756   -0.2188488 
H     1.2256102    2.7063317   -1.5767976 
