# Supplementary material for: Systematic Evaluation of a Cluster-Continuum-Model Workflow to Compute the Free Energies of Solvation of Ions in Different Solvents
Source: J Phys Chem A. 2026 Apr 28;130(18):3726–42. doi: 10.1021/acs.jpca.6c00886 (PMC13158995; doi:10.1021/acs.jpca.6c00886)
Supplement: Supplementary file 1 [file jp6c00886_si_001.zip › SI_xyz/Cl-/water/COSMO-RS/Cl-_water_16]

49
Energy [ha]: -1683.660075674, chem. Pot. [kJ/mol]: 865.11, free energy of solvation [kcal/mol]: -61.54243
Cl    1.6419413   -1.6453210    1.3476188 
O    -2.0733564    3.1349388   -0.9079611 
H    -1.5473719    2.8243724   -1.7012930 
H    -2.6324074    2.3542685   -0.6984942 
O    -0.2172716    0.5705440    0.2062968 
H    -0.2550585    1.4174679    0.7602936 
H     0.2777666   -0.1233450    0.7105549 
O    -0.4942246    2.9726219    1.2740580 
H     0.4424116    3.2624593    1.0607174 
H    -1.0735150    3.1908056    0.4770318 
O    -3.0972040   -1.7884777    1.3005168 
H    -3.8051755   -2.1427750    1.8608075 
H    -2.3198843   -1.5687009    1.9397071 
O     2.0561596   -2.1379012   -3.2578546 
H     1.3239196   -2.3925093   -2.6288661 
H     1.6546676   -1.4454577   -3.8093433 
O    -1.7184220   -0.6566253   -2.6168680 
H    -2.2322936   -0.2503458   -1.8639522 
H    -0.9350694   -1.0587275   -2.1683815 
O    -0.4054978    1.2994299    3.5100983 
H    -0.6372187    1.9813370    2.8312252 
H     0.5743159    1.2374513    3.4200102 
O     2.3203778    1.0324920    2.6660994 
H     2.1866498    0.1503260    2.2086178 
H     3.0972893    0.9024725    3.2339248 
O    -2.8122684    0.4206114   -0.3516794 
H    -1.8504578    0.4297460   -0.0620462 
H    -3.2084468   -0.2575067    0.2456816 
O     0.1668702   -2.4079454   -1.3550907 
H     0.5941831   -2.2159023   -0.4847321 
H    -0.6849156   -2.8939252   -1.1609804 
O    -1.1405713   -1.2593295    2.9241368 
H    -0.2905323   -1.5688053    2.5314030 
H    -0.9632330   -0.2940991    3.1428188 
O     2.1536155    3.1819184    0.7160911 
H     2.3771335    2.4823637    1.3710854 
H     2.1297990    2.6912513   -0.1511361 
O    -0.6349986    2.0130556   -3.0121005 
H     0.2821816    1.9020103   -2.6601625 
H    -0.9970185    1.0930509   -3.0303515 
O     3.3811264   -0.6194073   -1.3327564 
H     3.0259617   -1.2246462   -2.0388744 
H     3.0261295   -0.9900150   -0.4950328 
O    -2.4242872   -3.1521729   -1.0639328 
H    -2.6870610   -2.7302932   -0.2052570 
H    -2.5673637   -2.4501559   -1.7354077 
O     1.6929701    1.5260156   -1.4756633 
H     0.9823252    1.1001851   -0.9186672 
H     2.3929676    0.8107612   -1.5269314 
