# Supplementary material for: Systematic Evaluation of a Cluster-Continuum-Model Workflow to Compute the Free Energies of Solvation of Ions in Different Solvents
Source: J Phys Chem A. 2026 Apr 28;130(18):3726–42. doi: 10.1021/acs.jpca.6c00886 (PMC13158995; doi:10.1021/acs.jpca.6c00886)
Supplement: Supplementary file 1 [file jp6c00886_si_001.zip › SI_xyz/Cl-/water/COSMO-RS/Cl-_water_17]

52
Energy [ha]: -1760.114369499, chem. Pot. [kJ/mol]: 911.53, free energy of solvation [kcal/mol]: -66.41134
Cl    0.8700120    2.5578821    0.4149585 
O    -1.5376438   -1.3123139    2.0058343 
H    -2.4143534   -0.8135999    1.9750810 
H    -0.9998257   -0.8538960    1.2880105 
O     1.8050041    0.3725078    2.6793501 
H     1.5912588    1.0163951    1.9635602 
H     1.0432650    0.4789521    3.3142311 
O    -3.6456586    0.3065732    1.7740347 
H    -3.1555579    1.1487959    1.4870048 
H    -4.1717705    0.0541924    0.9974050 
O     1.6260220   -2.2107173   -0.1285603 
H     1.0098607   -1.4144490   -0.1785213 
H     1.4852597   -2.4982422    0.8268190 
O     3.3435895    1.1348350   -1.1808089 
H     2.6233019    1.6761155   -0.7865313 
H     3.6568189    0.5846197   -0.4105405 
O    -2.0740170   -0.4697981   -1.8350782 
H    -1.3976790   -0.5445130   -2.5816054 
H    -2.3031578   -1.3793042   -1.4767535 
O     3.8534138   -0.6403181    0.8767755 
H     3.2146447   -1.2928305    0.5024800 
H     3.3967672   -0.3131534    1.6809861 
O    -2.8422202    2.1787148   -1.7265405 
H    -2.7514352    1.1936076   -1.8010561 
H    -2.0014026    2.4981768   -2.1275494 
O    -2.3708181   -2.8051444   -0.5061429 
H    -2.1283219   -2.5210203    0.4033734 
H    -1.5587759   -3.2646311   -0.8595973 
O    -0.1718600   -0.2564874   -0.0182730 
H     0.1646120    0.6751011    0.0977910 
H    -0.8885358   -0.2334063   -0.7342711 
O    -0.5830547    0.3624562    4.0253142 
H    -1.0904977    1.1748739    3.8595214 
H    -0.9745436   -0.3013422    3.3906602 
O    -2.3850649    2.4885685    0.9286103 
H    -2.5895222    2.4585459   -0.0557311 
H    -1.4025735    2.5301001    0.9556170 
O    -0.0809691   -0.1513337   -3.5516660 
H    -0.0423939    0.8044681   -3.3164655 
H     0.8064723   -0.5005927   -3.2372042 
O     2.3619770   -0.9389895   -2.6517735 
H     2.3262113   -1.5922054   -1.9251541 
H     2.7286081   -0.1216273   -2.1956293 
O    -0.1291181    2.5497322   -2.5044933 
H     0.3450278    3.2618125   -2.9638976 
H     0.2380823    2.5589211   -1.5726640 
O     1.1090802   -2.3947414    2.4939686 
H     1.4023049   -1.4525220    2.5978233 
H     0.1308612   -2.3293183    2.5308085 
O    -0.0404036   -3.7747210   -1.6255521 
H     0.6486687   -3.2865042   -1.0876577 
H     0.0202245   -3.3766686   -2.5103926 
