# Supplementary material for: Systematic Evaluation of a Cluster-Continuum-Model Workflow to Compute the Free Energies of Solvation of Ions in Different Solvents
Source: J Phys Chem A. 2026 Apr 28;130(18):3726–42. doi: 10.1021/acs.jpca.6c00886 (PMC13158995; doi:10.1021/acs.jpca.6c00886)
Supplement: Supplementary file 1 [file jp6c00886_si_001.zip › SI_xyz/Cl-/water/COSMO-RS/Cl-_water_18]

55
Energy [ha]: -1836.571279163, chem. Pot. [kJ/mol]: 968.31, free energy of solvation [kcal/mol]: -68.62904
Cl   -1.0563163   -0.4509948    2.4376618 
O     0.0781494   -0.5199620   -0.4361562 
H     0.5558304    0.3685543   -0.4222309 
H    -0.3973720   -0.5723168    0.4378271 
O     1.1414887    1.9334337   -0.3761739 
H     0.2125709    2.3320903   -0.2188049 
H     1.6333153    2.0890778    0.4764013 
O     1.3598738   -2.7097493   -1.2333638 
H     0.9271693   -1.8505035   -0.9342360 
H     1.6264542   -2.5551479   -2.1550250 
O    -0.3324526   -4.2064181    0.4733703 
H     0.0968563   -3.9346839    1.3255014 
H     0.2754646   -3.8714043   -0.2223286 
O    -1.2286704    2.9186232    0.1616088 
H    -1.0232728    3.0850527    1.1264960 
H    -1.9551527    2.1989106    0.1950758 
O     2.2598950    2.0730089    2.1130198 
H     3.1201715    2.4526630    2.3499184 
H     2.3217581    1.0587102    2.2739723 
O     3.1079933    0.3904742   -1.8386904 
H     2.4973917    0.1562303   -2.5958906 
H     2.5888567    1.0803814   -1.3756116 
O    -0.4208330    2.7479971    2.7737399 
H     0.5563925    2.6412860    2.6902057 
H    -0.7320420    1.8186591    2.8722921 
O    -1.1763740   -1.0610457   -2.7207456 
H    -1.1302241   -2.0330055   -2.7194827 
H    -0.7991907   -0.8024515   -1.8238202 
O     1.2045914    0.1509063   -3.8117142 
H     1.0022615    1.1245136   -3.7183462 
H     0.3545928   -0.2896677   -3.5800341 
O    -3.0888855    1.1056590    0.4666353 
H    -2.6632530    0.5847055    1.1836766 
H    -3.3334842    0.4125297   -0.2242997 
O     2.1711330   -0.5123124    2.3247298 
H     2.6048959   -0.8597089    1.4698745 
H     1.1925236   -0.5544235    2.2037172 
O    -2.6016735   -2.6635468    0.5850260 
H    -2.3000710   -2.0469648    1.2864309 
H    -1.8200661   -3.2766673    0.4682130 
O    -3.6308998   -0.9094967   -1.2366506 
H    -2.9416063   -0.8758562   -1.9370037 
H    -3.3085171   -1.6409102   -0.6331843 
O     0.6388356   -3.1427815    2.8983926 
H    -0.0457292   -2.4372683    2.9695017 
H     1.4681383   -2.6249295    2.8891670 
O     3.4297906   -1.4104263    0.1780473 
H     3.4016808   -0.7385979   -0.5674022 
H     2.8766661   -2.1343215   -0.1950707 
O    -1.6502966    3.8817389   -2.3616037 
H    -2.4023882    3.3151537   -2.6008679 
H    -1.5357100    3.7231926   -1.3857474 
O     0.8193229    2.7991487   -3.1451986 
H     1.1497000    2.6914514   -2.2280549 
H    -0.0822713    3.1919338   -3.0098460 
