# Supplementary material for: Systematic Evaluation of a Cluster-Continuum-Model Workflow to Compute the Free Energies of Solvation of Ions in Different Solvents
Source: J Phys Chem A. 2026 Apr 28;130(18):3726–42. doi: 10.1021/acs.jpca.6c00886 (PMC13158995; doi:10.1021/acs.jpca.6c00886)
Supplement: Supplementary file 1 [file jp6c00886_si_001.zip › SI_xyz/Cl-/water/COSMO-RS/Cl-_water_19]

58
Energy [ha]: -1913.03519078, chem. Pot. [kJ/mol]: 1032.43, free energy of solvation [kcal/mol]: -63.72942
Cl    0.1147390    0.8678716    0.2083093 
O    -1.2233313   -1.0380707    3.5084297 
H    -1.1152262   -0.0783707    3.7896001 
H    -0.2931629   -1.3139682    3.3417326 
O     3.8687859   -0.5147180    0.8494615 
H     3.2688896   -0.8329562    1.5624503 
H     3.4339718   -0.8700560    0.0362895 
O    -0.4231044   -2.1621160   -2.4774032 
H    -0.3594605   -1.5212529   -3.2319092 
H     0.4060760   -1.9774752   -1.9724763 
O    -3.5462896    1.1004192   -2.0596921 
H    -3.4476811    0.1074420   -2.0668786 
H    -3.7321126    1.2789006   -1.0978417 
O    -2.1671182   -1.1468072    1.0546584 
H    -1.9068125   -1.1393488    2.0466554 
H    -1.4800922   -0.5589694    0.6583991 
O     1.4481077   -1.1642691    2.3776151 
H     0.9720612   -0.5599881    1.7630024 
H     1.4862770   -2.0451550    1.8597731 
O     1.9907093   -1.2563890   -1.1897446 
H     1.4196547   -0.5823085   -0.7481343 
H     2.3152170   -0.7641994   -2.0321486 
O    -3.0510521   -1.5848366   -1.7131347 
H    -3.0488005   -1.5876306   -0.7341630 
H    -2.1018324   -1.7491606   -1.9539469 
O    -3.8801449    1.1909883    0.7089061 
H    -3.4653273    0.3216856    0.9207033 
H    -3.2765875    1.8409600    1.1339207 
O     2.0834824    1.3486186    3.6368096 
H     2.0695098    0.3933054    3.4096278 
H     2.4716859    1.7748456    2.8389207 
O    -1.0657990   -3.5931562    0.1183165 
H    -1.0962978   -3.4472671   -0.8479128 
H    -1.5207517   -2.7971941    0.4994867 
O     2.9296126    2.0361984    0.8686271 
H     3.4155192    1.1567229    0.8340294 
H     1.9888708    1.7547204    0.7664963 
O     2.6134545    0.1938924   -3.2664633 
H     2.6771447    1.0928204   -2.8411948 
H     1.7414035    0.1906463   -3.7378856 
O     2.5660524    2.6115620   -1.8898605 
H     2.8335017    2.4931766   -0.9393633 
H     1.6097277    2.7887046   -1.8469923 
O    -0.6670481    1.5557806    4.1191654 
H     0.3141810    1.5957625    3.9638991 
H    -1.0608769    2.1106824    3.4104806 
O    -0.0216235    0.0029446   -4.1660633 
H    -0.4896715    0.7244736   -3.5855705 
H    -0.3318584    0.1333341   -5.0757697 
O     1.5374620   -3.2692343    0.8020127 
H     1.8636160   -2.8125136   -0.0043728 
H     0.5825905   -3.4849278    0.5801816 
O    -1.7244590    2.7880731    1.7502748 
H    -1.6099746    3.7130014    1.4766000 
H    -1.0835150    2.2675665    1.1955833 
O    -1.0592455    1.7481469   -2.5849401 
H    -2.0553562    1.5702993   -2.4170831 
H    -0.6513650    1.4799517   -1.7292562 
