# Supplementary material for: Systematic Evaluation of a Cluster-Continuum-Model Workflow to Compute the Free Energies of Solvation of Ions in Different Solvents
Source: J Phys Chem A. 2026 Apr 28;130(18):3726–42. doi: 10.1021/acs.jpca.6c00886 (PMC13158995; doi:10.1021/acs.jpca.6c00886)
Supplement: Supplementary file 1 [file jp6c00886_si_001.zip › SI_xyz/Cl-/water/COSMO-RS/Cl-_water_2]

7
Energy [ha]: -613.208970127, chem. Pot. [kJ/mol]: 44.34, free energy of solvation [kcal/mol]: -65.78483
Cl    1.3558852   -0.0199443   -0.1060124 
O    -1.2917537    1.4939640    0.0743447 
H    -0.3581979    1.1080242    0.1440682 
H    -1.4717684    1.3469425   -0.8695666 
O    -1.4705386   -1.5004939    0.1770322 
H    -1.7597720   -0.5842200    0.3679222 
H    -0.5004778   -1.3314237    0.0520704 
