# Supplementary material for: Systematic Evaluation of a Cluster-Continuum-Model Workflow to Compute the Free Energies of Solvation of Ions in Different Solvents
Source: J Phys Chem A. 2026 Apr 28;130(18):3726–42. doi: 10.1021/acs.jpca.6c00886 (PMC13158995; doi:10.1021/acs.jpca.6c00886)
Supplement: Supplementary file 1 [file jp6c00886_si_001.zip › SI_xyz/Cl-/water/COSMO-RS/Cl-_water_4]

13
Energy [ha]: -766.1320769711, chem. Pot. [kJ/mol]: 152.87, free energy of solvation [kcal/mol]: -65.23354
Cl   -1.6232798    0.6880989    0.1436229 
O     0.0132691   -0.6616522   -2.0561267 
H    -0.5179075   -0.0931636   -1.4147813 
H    -0.4712076   -1.5030542   -2.0287347 
O     1.4820528    1.9283789    0.4089375 
H     1.8617389    1.0334470    0.2522266 
H     0.5161970    1.7522062    0.3649948 
O    -0.0344243   -1.3504681    1.7789413 
H    -0.5537406   -0.5935691    1.3621474 
H    -0.5131546   -2.1292281    1.4507138 
O     2.0879741   -0.9152841   -0.0957395 
H     1.4817354   -0.8478888   -0.8742368 
H     1.4629344   -1.1205459    0.6427096 
