# Supplementary material for: Systematic Evaluation of a Cluster-Continuum-Model Workflow to Compute the Free Energies of Solvation of Ions in Different Solvents
Source: J Phys Chem A. 2026 Apr 28;130(18):3726–42. doi: 10.1021/acs.jpca.6c00886 (PMC13158995; doi:10.1021/acs.jpca.6c00886)
Supplement: Supplementary file 1 [file jp6c00886_si_001.zip › SI_xyz/Cl-/water/COSMO-RS/Cl-_water_5]

16
Energy [ha]: -842.5968251043, chem. Pot. [kJ/mol]: 218.89, free energy of solvation [kcal/mol]: -61.96101
Cl    0.8416286   -1.7833997   -0.0138985 
O    -0.5362301    0.3857433    1.8378634 
H    -0.0846917   -0.3814899    1.3911567 
H    -1.4675586    0.3143651    1.5112793 
O    -3.0062201    0.4495141    0.3873056 
H    -3.0919290    1.4163872    0.3446859 
H    -2.3920626    0.2432852   -0.3941541 
O     2.6823849    0.6123090   -0.4223481 
H     2.9940149    0.6683638    0.4965536 
H     2.1266866   -0.2305507   -0.4025245 
O     0.2823209    2.1006990   -0.2182829 
H     0.0076372    1.6147287    0.6092863 
H     1.1836436    1.7236729   -0.3876628 
O    -1.1691440    0.1160915   -1.5381824 
H    -0.6424672    0.9084544   -1.2351478 
H    -0.6031542   -0.6323512   -1.2051025 
