# Supplementary material for: Systematic Evaluation of a Cluster-Continuum-Model Workflow to Compute the Free Energies of Solvation of Ions in Different Solvents
Source: J Phys Chem A. 2026 Apr 28;130(18):3726–42. doi: 10.1021/acs.jpca.6c00886 (PMC13158995; doi:10.1021/acs.jpca.6c00886)
Supplement: Supplementary file 1 [file jp6c00886_si_001.zip › SI_xyz/Cl-/water/COSMO-RS/Cl-_water_7]

22
Energy [ha]: -995.519707136, chem. Pot. [kJ/mol]: 333.57, free energy of solvation [kcal/mol]: -61.21139
Cl    1.4706439   -1.2925052    0.4663506 
O    -2.9735443   -1.5832329   -0.7113159 
H    -2.4898558   -1.3684896    0.1587386 
H    -3.3994866   -0.7407710   -0.9415816 
O     1.3714813    1.6160733    1.8815996 
H     1.3702421    0.6345717    1.7634889 
H     1.8391876    1.8939475    1.0655800 
O    -0.5485835   -1.2022257   -2.0539982 
H     0.1019811   -1.3668881   -1.3275812 
H    -1.4224791   -1.4570196   -1.6525947 
O    -0.5049673    1.5348069   -1.7615637 
H     0.4588250    1.6314306   -1.5855125 
H    -0.5850444    0.5527768   -1.9447086 
O    -1.5779509   -0.8700496    1.4306804 
H    -0.6503530   -1.1395313    1.2193296 
H    -1.5478046    0.1269403    1.2948132 
O    -1.2982350    1.7816392    0.8896572 
H    -1.0853169    1.7359816   -0.0865511 
H    -0.4074924    1.8665432    1.3146280 
O     2.2018546    1.3249444   -0.8535659 
H     1.9944309    0.4011148   -0.4939965 
H     2.9794868    1.1985487   -1.4200651 
